# Supplementary material for: SPT6L, a newly discovered ancestral component of the plant RNA-directed DNA methylation pathway
Source: Front Plant Sci. 2024 Mar 21;15:1372880. doi: 10.3389/fpls.2024.1372880 (PMC10991848; doi:10.3389/fpls.2024.1372880)
Supplement: Supplementary file 4 [file Table_3.xls]

## Sheet: legend
dataset clasification: all the datasets and their classification into different categories
overlap with nrpe1 DMRs: percentage of DMRs from the dataset which overlap nrpe1 DMRs or vica versa
enrichment at P5(+)SPT6L loci: enrichment values for individual datasets at P5(+)SPT6L loci, "NS" indicates that the enrichment is not significant
enrichment at P5(+)SPT6L(-)P2 loci: enrichment values for individual datasets at P5(+)SPT6L(-)P2 loci, "NS" indicates that the enrichment is not significant

## Sheet: dataset clasification
dataset name	chromatin structure	DNA demethylation	histone modifications/variants	DNA methylation	RdDM	sRNA biogenesis	RNA metabolism	all mutants	various tissues	complemented mutants	epimutants
GSM1014119_ddm1rdr2	yes				yes			yes
GSM1014120_drd1-7					yes			yes
GSM1014123_rdr2-1					yes			yes
GSM1080804_dtf1_DNA					yes			yes
GSM1080805_nrpd1_DNA					yes			yes
GSM1080806_nrpe1_DNA					yes			yes
GSM1083504_cmt2-4				yes				yes
GSM1083505_cmt2-5				yes				yes
GSM1083506_cmt2-6				yes				yes
GSM1093621_root-h1			yes					yes	yes
GSM1093622_root-wt									yes
GSM1093623_seedling-ddm1	yes							yes
GSM1093624_seedling-h1.1ddm1	yes		yes					yes
GSM1093625_seedling-h1.2ddm1	yes		yes					yes
GSM1093626_seedling-h1ddm1-rep1	yes		yes					yes
GSM1093627_seedling-h1ddm1-rep2	yes		yes					yes
GSM1093628_seedling-h1			yes					yes
GSM1103248_nrpd1					yes			yes
GSM1103249_shh1					yes			yes
GSM1103250_drm2				yes	yes			yes
GSM1103252_shh1s					yes					yes
GSM1103253_shh1_16_point_mutants					yes			yes		yes
GSM1103254_shh1_32_point_mutants					yes			yes		yes
GSM1103255_shh1_65_point_mutants					yes			yes		yes
GSM1103256_shh1_109_point_mutants_-_A_and_B					yes			yes		yes
GSM1103257_shh1_240_WTs					yes					yes
GSM1165955_asi1-1							yes	yes
GSM1167003_ibm1-4			yes					yes
GSM1193639_jmj14			yes					yes
GSM1193640_ldl1_ldl2			yes					yes
GSM1193641_jmj14_ldl1_ldl2			yes					yes
GSM1199119_idm2_rep1		yes						yes
GSM1199120_idm2_rep2		yes						yes
GSM1199121_idm1idm2		yes						yes
GSM1219975_rrp6l1-2					yes		yes	yes
GSM1226509_top1a-7_A	yes							yes
GSM1226510_sde4-3_B					yes			yes
GSM1226511_sde4-3_C					yes			yes
GSM1226512_nrpe1-11_B					yes			yes
GSM1226513_nrpe1-11_C					yes			yes
GSM1232784_hta6_7_12			yes					yes
GSM1242402_cmt23				yes				yes
GSM1242403_drm12cmt2				yes	yes			yes
GSM1242404_drm12cmt23				yes	yes			yes
GSM1242405_cmt2-3				yes				yes
GSM1252085_edm2-4							yes	yes
GSM1257934-FLAG-ZF-KYP_kypC			yes							yes
GSM1257937-ZF-SUVH2_T2					yes					yes
GSM1257938-ZF-SUVH2_T3					yes					yes
GSM1257939-suvh92					yes			yes
GSM1263781_ddm1-2	yes							yes
GSM1263784_ddm1-2_rdr6-15_replicate_2	yes					yes		yes
GSM1279773_zdp-1		yes						yes
GSM1279776_arp-1		yes						yes
GSM1327030_130615_DRM2_cat					yes			yes		yes
GSM1327031_130615_DRM2_uba					yes			yes		yes
GSM1327032_130615_DRM2_WT					yes					yes
GSM1327033_131216_DRM2_M5_1					yes			yes		yes
GSM1327034_131216_DRM2_M5_4					yes			yes		yes
GSM1327035_131216_DRM2_M5_10					yes			yes		yes
GSM1327036_131216_DRM2_WT_1					yes					yes
GSM1327037_131216_DRM2_WT_5					yes					yes
GSM1327038_131216_DRM2_WT_6					yes					yes
GSM1360160_ago4-6					yes			yes
GSM1360161_ago6-2					yes			yes
GSM1360162_double					yes			yes
GSM1375963_mom1morc6	yes				yes			yes
GSM1375964_mom1					yes			yes
GSM1375965_morc6	yes				yes			yes
GSM1398757_FLAG-KYP			yes							yes
GSM1398758_kyp			yes					yes
GSM1419598_idm3-1_35S		yes						yes
GSM1419599_mbd7-1_35S		yes						yes
GSM1419610_ros1-13		yes						yes
GSM1444041_idm3-3_2		yes						yes
GSM1444042_mbd7-2_CS876032_2		yes						yes
GSM1462768_fringe12	yes				yes			yes
GSM1522202_ddm1_seedlings	yes							yes
GSM1522203_epiRIL_060											yes
GSM1522204_epiRIL_098											yes
GSM1522205_epiRIL_202											yes
GSM1522206_epiRIL_260											yes
GSM1522207_epiRIL_344											yes
GSM1522208_epiRIL_480											yes
GSM1544254_dms4-1					yes			yes
GSM1544255_sdr1-1							yes	yes
GSM1544256_dms4-1_sdr1-1					yes		yes	yes
GSM1572727_nrpd1-12					yes			yes
GSM1572728_nrpd1-3					yes			yes
GSM1572729_nrpe1-11					yes			yes
GSM1656321_brat1-1		yes						yes
GSM1656322_brp1-1		yes						yes
GSM1656323_ros1-4		yes						yes
GSM1664376_ddcc_mutant_dry_seed				yes	yes			yes	yes
GSM1664377_ddcc_mutant_leaf				yes	yes			yes	yes
GSM1664378_wild_type_dry_seed									yes
GSM1697072_met18-1_rep1		yes						yes
GSM1697073_met18-1_rep2		yes						yes
GSM1697074_met18-2_rep1		yes						yes
GSM1697075_met18-2_rep2		yes						yes
GSM1706498_hda6-6_rep1			yes					yes
GSM1706499_hda6-6_rep2			yes					yes
GSM1706500_hda6-7			yes					yes
GSM1821770_nrpd1-3_replicate_1					yes			yes
GSM1821771_nrpd1-3_replicate_2					yes			yes
GSM1821772_nrpe1-11_replicate_1					yes			yes
GSM1821773_nrpe1-11_replicate_2					yes			yes
GSM1821774_dcl234_replicate_1					yes	yes		yes
GSM1821775_dcl234_replicate_2					yes	yes		yes
GSM1821776_rdr126_replicate_1					yes	yes		yes
GSM1821777_rdr126_replicate_2					yes	yes		yes
GSM1821778_ddc_replicate_1				yes	yes			yes
GSM1821779_ddc_replicate_2				yes	yes			yes
GSM1821780_met1-1_replicate_1				yes				yes
GSM1821781_met1-1_replicate_2				yes				yes
GSM1821782_dcl1-100						yes		yes
GSM1821783_ago46_replaicate_1					yes			yes
GSM1821784_ago46_replicate_2					yes			yes
GSM1821787_dcl234-A-1					yes	yes		yes
GSM1821788_dcl234-A-2					yes	yes		yes
GSM1821789_dcl1-201234-1						yes		yes
GSM1821790_dcl1-201234-2						yes		yes
GSM1848703_33_WT_a									yes
GSM1848704_34_Wt_b									yes
GSM1848705_35_nrpb2_a							yes	yes	yes
GSM1848706_36_nrpb2_b							yes	yes	yes
GSM1870018_+Pit_Root_7									yes
GSM1870019_+Pit_Shoot_7									yes
GSM1870020_-Pit_Root_7									yes
GSM1870021_-Pit_Shoot_7									yes
GSM1870022_+Pit_Root_16									yes
GSM1870023_+Pit_Shoot_16									yes
GSM1870024_-Pit_Root_16									yes
GSM1870025_-Pit_Shoot_16									yes
GSM1898641_kyp			yes					yes
GSM1898642_TrAP			yes
GSM1919552_dcl234					yes	yes		yes
GSM1919553_nrpd1					yes			yes
GSM1919554_nrpd1_dcl234					yes	yes		yes
GSM1919555_rdr2					yes			yes
GSM1919556_rdr2_dcl234					yes	yes		yes
GSM1919626_dcl1234					yes	yes		yes
GSM2062688_mthfd1-1				yes				yes
GSM2078423_atmorc47_rep_1	yes				yes			yes
GSM2078424_atmorc47_rep_2	yes				yes			yes
GSM2078425_atmorc124567_rep_1	yes				yes			yes
GSM2078426_atmorc124567_rep_2	yes				yes			yes
GSM2101440_Epidermis									yes
GSM2101441_Cortex									yes
GSM2101442_Endodermis_line1									yes
GSM2101443_Endodermis_line2									yes
GSM2101444_Stele									yes
GSM2101445_Columella_root_cap									yes
GSM2101446_Lower_columella									yes
GSM2101447_Root_tip_(Col-)									yes
GSM2101448_Root_tip_(PET11)									yes
GSM399597_Embryo									yes
GSM399598_WT_endosperm									yes
GSM399599_dme_endosperm		yes						yes	yes
GSM399600_aerial_tissues									yes
GSM819124_ros1-4_rep1		yes						yes
GSM819125_ros1-4_rep2		yes						yes
GSM819126_idm1-1_rep1		yes						yes
GSM819127_idm1-1_rep2		yes						yes
GSM819128_rdd_rep1		yes						yes
GSM819129_rdd_rep2		yes						yes
GSM881758_idn2					yes			yes
GSM881759_idnl1idnl2					yes			yes
GSM881760_idn2idnl1idnl2					yes			yes
GSM925657_crt1-4	yes				yes			yes
GSM925658_crh6-3	yes				yes			yes
GSM958802_nrpe1					yes			yes
GSM980988_ago1						yes		yes
GSM980989_ago2						yes		yes
GSM980990_ago3					yes			yes
GSM980991_ago4					yes			yes
GSM980992_ago5						yes		yes
GSM980993_ago6					yes			yes
GSM980994_ago7						yes		yes
GSM980995_ago8					yes			yes
GSM980996_ago9					yes			yes
GSM980997_ago10						yes		yes
GSM980998_atxr56			yes					yes
GSM980999_bru1	yes							yes
GSM981000_clsy1					yes			yes
GSM981001_cmt1				yes				yes
GSM981002_cmt2				yes				yes
GSM981003_cmt3				yes				yes
GSM981004_dcl2						yes		yes
GSM981005_dcl3					yes			yes
GSM981006_dcl4						yes		yes
GSM981007_dcl24						yes		yes
GSM981008_dcl234					yes	yes		yes
GSM981009_ddm1	yes							yes
GSM981010_dms3					yes			yes
GSM981011_dms4					yes			yes
GSM981012_dnmt2_cmt3				yes				yes
GSM981013_dnmt2_drm12				yes	yes			yes
GSM981014_drd1					yes			yes
GSM981015_drm12				yes	yes			yes
GSM981016_drm12_cmt3				yes	yes			yes
GSM981017_drm3				yes	yes			yes
GSM981018_fas2	yes						yes	yes
GSM981019_fca							yes	yes
GSM981020_fca_fpa							yes	yes
GSM981021_fld			yes					yes
GSM981022_fpa							yes	yes
GSM981023_fve					yes			yes
GSM981025_hen1						yes		yes
GSM981026_ibm1			yes					yes
GSM981027_idn2					yes			yes
GSM981028_idn2_idnl12					yes			yes
GSM981029_idnl1_idnl2					yes			yes
GSM981030_ktf1					yes			yes
GSM981031_met1				yes				yes
GSM981032_met1_cmt3				yes				yes
GSM981033_met1_het				yes							yes
GSM981034_met1_WT				yes							yes
GSM981035_met2				yes				yes
GSM981036_mom1					yes			yes
GSM981037_msi1	yes						yes	yes
GSM981038_nrpb2							yes	yes
GSM981039_nrpd1					yes			yes
GSM981040_nrpe1					yes			yes
GSM981041_rdd		yes						yes
GSM981042_rdm1					yes			yes
GSM981043_rdr1						yes		yes
GSM981044_rdr2					yes			yes
GSM981045_rdr6						yes		yes
GSM981046_ref6			yes					yes
GSM981047_ros3		yes						yes
GSM981048_rpa2		yes						yes
GSM981049_sde3						yes		yes
GSM981050_sde5						yes		yes
GSM981051_sdg2			yes					yes
GSM981052_sdg8			yes					yes
GSM981053_sgs3						yes		yes
GSM981054_suvh1			yes					yes
GSM981055_suvh2					yes			yes
GSM981056_suvh3			yes					yes
GSM981057_suvh4kyp			yes					yes
GSM981058_suvh5			yes					yes
GSM981059_suvh6			yes					yes
GSM981060_suvh456			yes					yes
GSM981061_suvh7			yes					yes
GSM981062_suvh8			yes					yes
GSM981063_suvh9					yes			yes
GSM981064_suvh10			yes					yes
GSM981065_suvr1	yes							yes
GSM981066_suvr2	yes							yes
GSM981067_suvr3			yes					yes
GSM981068_suvr5			yes					yes
GSM981069_suvr12345	yes		yes					yes
GSM981070_vim1				yes				yes
GSM981071_vim2				yes				yes
GSM981072_vim3				yes				yes
GSM981073_vim123				yes				yes
GSM995350_Sperm_Cell									yes
GSM995351_Vegetative_Nucleus									yes
GSM995352_Microspore									yes

## Sheet: overlap with nrpe1 DMRs
	DMR % of nrpe1 DMR						nrpe1 DMR % of DMR
dataset name	hyperCG	hyperCHG	hyperCHH	hypoCG	hypoCHG	hypoCHH	hyperCG	hyperCHG	hyperCHH	hypoCG	hypoCHG	hypoCHH
GSM1014119_ddm1rdr2	4.11	21.27	5.56	48.39	87.19	94.84	6.9	9.77	2.63	7.23	39.39	58.49
GSM1014120_drd1-7	2.63	26.03	83.33	14.77	59.02	83.22	5.39	20.45	1.26	15.55	54.98	95.08
GSM1014123_rdr2-1	11.05	23.49	77.78	40.72	88.15	95.46	8.98	19.12	2	14.23	47.13	92.07
GSM1080804_dtf1_DNA	32.78	42.54	0	18.64	27.59	57.77	30.11	20.09	0	34.12	85.46	96.89
GSM1080805_nrpd1_DNA	51.99	54.6	33.33	51.4	67.41	89.1	46.04	28.71	3.57	51.21	83.63	95.21
GSM1080806_nrpe1_DNA	82.71	87.62	38.89	71.33	72.57	92.7	71.78	37.45	3.74	77.8	92.59	97.25
GSM1083504_cmt2-4	4.31	5.4	0	6.38	1.42	24.99	43.79	1.34	0	20.51	7.82	23.57
GSM1083505_cmt2-5	2.89	6.03	0	4.8	1.77	28.16	10.23	1.3	0	4.94	8.73	25.93
GSM1083506_cmt2-6	4.56	4.44	0	4.3	1.85	35.38	8.7	1.35	0	6.53	8.99	30.55
GSM1093621_root-h1	5.91	25.08	38.89	10.97	14.08	19.14	16.03	1.59	0.29	6.2	36.02	78.85
GSM1093622_root-wt	1.41	10.16	22.22	4.23	3.19	7.87	4	5.87	0.2	6.19	13.34	90.49
GSM1093623_seedling-ddm1	2.31	7.94	22.22	28.24	26.16	26.68	8.98	7.6	0.9	4.99	16.31	36.48
GSM1093624_seedling-h1.1ddm1	4.43	11.75	11.11	25.81	24.24	16.49	13.22	10.6	0.85	5.33	15.14	29.81
GSM1093625_seedling-h1.2ddm1	3.15	7.94	5.56	28.32	30.97	22	12.07	9.4	0.25	5.29	17.51	37.16
GSM1093626_seedling-h1ddm1-rep1	4.24	7.62	11.11	23.37	47.21	58.35	17.84	1.99	0.16	3.85	22.8	62.04
GSM1093627_seedling-h1ddm1-rep2	3.98	6.67	16.67	21.15	40.02	58.72	18.34	2.88	0.28	3.69	20.6	59.14
GSM1093628_seedling-h1	5.14	11.43	5.56	17.35	26.24	56.52	16.06	1.05	0.1	4.71	25.86	62.73
GSM1103248_nrpd1	34.38	30.16	27.78	52.62	88.96	93.67	34.36	36.54	2.89	38.01	76.51	95.94
GSM1103249_shh1	33.48	32.38	38.89	18.49	28.09	44.14	26.95	14.43	0.61	31.5	88.7	98.54
GSM1103250_drm2	34.13	30.79	16.67	43.58	77.22	86.48	30.17	29.31	1.03	35	83.52	98.06
GSM1103252_shh1s	39.46	47.62	11.11	21.29	25.05	42.8	24.53	17.5	0.42	31.83	91.43	99.14
GSM1103253_shh1_16_point_mutants	30.72	26.03	22.22	22.15	6.31	6.76	24.51	7.9	0.22	26.46	76.28	99.16
GSM1103254_shh1_32_point_mutants	41.9	58.73	44.44	21.79	13.74	28.62	19.72	11.89	0.55	28.15	90.38	99.31
GSM1103255_shh1_65_point_mutants	31.36	14.92	27.78	21.51	12.62	23.42	24.22	7.44	0.51	26.32	80.39	99.27
GSM1103256_shh1_109_point_mutants_-_A_and_B	31.04	32.06	55.56	19.35	6.73	9.47	24.94	5.43	0.23	27.16	85.37	98.52
GSM1103257_shh1_240_WTs	23.07	13.02	55.56	18.21	1.12	0.68	25.37	2.87	0.14	24.8	52.73	100
GSM1165955_asi1-1	5.91	22.86	16.67	5.16	4.69	15.55	6.17	1.59	1.23	4.48	23.83	84.5
GSM1167003_ibm1-4	23.91	16.51	16.67	14.91	13.7	28.87	45.7	0.64	0.85	51.11	28.57	87.92
GSM1193639_jmj14	42.61	7.94	27.78	31.33	2.04	1	42.64	14.45	0.15	48.13	56.99	97.22
GSM1193640_ldl1_ldl2	31.36	7.62	11.11	25.23	7.23	3.97	27.98	4.96	0.05	20.79	45.08	90.26
GSM1193641_jmj14_ldl1_ldl2	25.96	9.52	33.33	17.28	2.27	0.66	26.99	4.13	0.08	25.05	54.63	92
GSM1199119_idm2_rep1	39.59	17.14	5.56	29.39	1.92	8.07	46.74	7.96	0.11	46.54	19.53	78.18
GSM1199120_idm2_rep2	42.42	15.24	0	30.61	2.39	9.93	48.71	11.4	0	46.92	24.7	81.5
GSM1199121_idm1idm2	28.92	15.24	0	22.72	1.81	13.92	48.08	11.68	0	41.99	13.7	81.88
GSM1219975_rrp6l1-2	10.8	3.81	0	11.18	6.12	10.21	21.51	5.58	0	14.66	52.13	90.63
GSM1226509_top1a-7_A	19.41	12.38	5.56	16.99	0.69	4.65	65.94	3.7	0.45	60.61	34.62	88.11
GSM1226510_sde4-3_B	48.07	40.63	33.33	50.61	86.19	92.81	43.04	12.96	1.55	53.89	76.58	94.04
GSM1226511_sde4-3_C	45.63	39.68	5.56	50.82	88.19	92.98	43.69	16.36	0.37	50.11	76.6	93.01
GSM1226512_nrpe1-11_B	74.74	76.51	94.44	77.71	93.61	96.75	43.22	15.95	4.96	48.11	84.36	96.89
GSM1226513_nrpe1-11_C	52.06	69.84	77.78	67.24	91.84	96.06	44.26	15.1	2.17	47.04	80.45	93.63
GSM1232784_hta6_7_12	11.57	70.79	66.67	7.31	0.69	0.49	13.49	2.69	0.26	11.15	62.07	100
GSM1242402_cmt23	30.98	0	0	27.03	69.87	13.69	40.64	0	0	28.39	33.26	14.68
GSM1242403_drm12cmt2	40.75	19.05	0	39.5	75.41	99.26	37.21	38.96	0	37.66	78.9	55.68
GSM1242404_drm12cmt23	41.71	0	0	42.58	99.58	99.32	36.14	#DIV/0!	0	36.33	41.06	56.36
GSM1242405_cmt2-3	24.1	3.49	0	18.92	1	10.36	38.38	17.74	0	35.97	13.4	11.56
GSM1252085_edm2-4	38.95	28.89	16.67	31.11	4.58	19.69	49.39	1.4	0.65	43.14	36.96	83.64
GSM1257934-FLAG-ZF-KYP_kypC	3.86	22.86	77.78	28.24	3.54	2.71	8.96	4.5	0.17	4.2	11.92	32.42
GSM1257937-ZF-SUVH2_T2	4.63	35.56	33.33	28.82	3.81	3.37	9.9	7.54	0.21	3.89	11.28	36.2
GSM1257938-ZF-SUVH2_T3	4.18	28.57	77.78	28.75	3.69	2.65	8.21	6.69	0.19	4.11	12.8	33.45
GSM1257939-suvh92	28.28	38.1	83.33	42.15	75.84	90.98	29.24	29.27	0.47	25.25	78.28	96.11
GSM1263781_ddm1-2	2.12	30.79	22.22	29.46	28.05	28.99	5.66	3.33	0.06	3.68	14.68	34.7
GSM1263784_ddm1-2_rdr6-15_replicate_2	5.14	30.48	16.67	30.47	21.16	20.29	6.8	7.58	0.38	4.66	14.01	28.84
GSM1279773_zdp-1	4.11	8.57	0	3.44	1.65	7.19	6.74	2.79	0	5.22	36.44	81.82
GSM1279776_arp-1	19.92	4.44	0	17.28	1.23	4.37	38.75	4.53	0	29.75	19.63	72.86
GSM1327030_130615_DRM2_cat	35.6	34.92	50	29.96	74.87	86.42	25.05	26.83	0.76	32.91	84.54	98.15
GSM1327031_130615_DRM2_uba	26.99	33.97	61.11	33.69	34.17	43.99	27.08	16.74	0.38	26.93	83.62	98.72
GSM1327032_130615_DRM2_WT	25.39	10.48	38.89	20.29	1.65	0.77	29.46	9.88	0.12	25.34	60.56	96.43
GSM1327033_131216_DRM2_M5_1	34.58	46.67	55.56	38.57	61.1	46.02	26.81	28.88	0.58	30.6	80.73	98.65
GSM1327034_131216_DRM2_M5_4	34.83	49.21	16.67	37.78	55.33	50.47	26.32	37.9	1.02	30.53	86.73	99.16
GSM1327035_131216_DRM2_M5_10	37.15	45.08	11.11	35.99	58.75	48.96	25.92	35.77	0.4	31.55	85.59	99.54
GSM1327036_131216_DRM2_WT_1	26.48	15.24	27.78	24.16	3.31	1.83	33.25	24.24	0.18	26.6	63.24	96.97
GSM1327037_131216_DRM2_WT_5	30.91	27.62	33.33	31.83	11.58	5.53	30.4	22.77	0.16	27.98	75.25	97.49
GSM1327038_131216_DRM2_WT_6	33.93	16.51	0	35.05	17.31	9.04	27.37	38.24	0	27.56	62.15	84.08
GSM1360160_ago4-6	24.16	8.89	11.11	27.74	22.82	45.76	33.84	11.2	1.29	28.79	67.69	94.02
GSM1360161_ago6-2	22.88	10.16	5.56	24.52	20.43	51.16	39.34	10.36	0.75	32.36	74.89	95.42
GSM1360162_double	23.97	10.16	0	26.16	30.09	60.57	40.5	16.75	0	33.49	75.12	95.42
GSM1375963_mom1morc6	12.28	6.98	5.56	9.61	6.58	6.05	13.97	23.66	0.4	12.18	41.4	96.36
GSM1375964_mom1	5.91	3.49	0	3.73	2.42	1.54	9.19	16.67	0	6.77	30.14	91.53
GSM1375965_morc6	13.82	4.13	0	9.39	6.08	4.91	19.06	22.41	0	15.92	44.13	96.09
GSM1398757_FLAG-KYP	28.08	0.95	0	21.94	29.36	3.42	28.45	2.8	0	21.44	18.48	35.29
GSM1398758_kyp	30.78	1.27	0	20.43	44.02	4.54	32.61	14.81	0	28.99	19.53	23.18
GSM1419598_idm3-1_35S	5.46	6.67	11.11	6.67	1.85	6.19	6.14	4.29	0.41	5.39	35.04	92.74
GSM1419599_mbd7-1_35S	6.04	9.21	5.56	6.02	1.62	6.99	6.54	6.17	0.14	5.36	21.76	82.77
GSM1419610_ros1-13	6.62	36.51	0	6.24	10.16	41.77	4.66	6.24	0	2.32	9.7	59.95
GSM1444041_idm3-3_2	8.16	5.08	0	8.89	4	26.62	9.26	22.54	0	5.91	21.01	83.01
GSM1444042_mbd7-2_CS876032_2	5.08	8.57	0	3.15	1.89	19.26	9.75	22.88	0	5.43	19.92	83.96
GSM1462768_fringe12	21.21	8.57	5.56	19	1.19	0.8	29.49	15.7	0.12	20.57	60.78	100
GSM1522202_ddm1_seedlings	0.77	9.21	27.78	16.92	15.85	12.67	3.55	12.34	0.58	3.08	9.34	46.44
GSM1522203_epiRIL_060	5.98	22.86	27.78	15.34	8.62	17.2	12.16	5.82	0.48	5.52	17.93	59.94
GSM1522204_epiRIL_098	3.21	38.73	27.78	22.72	14.12	32.78	8.24	5.42	0.34	4.33	15.52	59.26
GSM1522205_epiRIL_202	6.04	22.86	5.56	13.05	9	28.02	13.47	5.32	0.12	5.61	20.26	71.06
GSM1522206_epiRIL_260	5.53	12.38	5.56	10.82	3.96	19.91	12.68	5.42	0.18	5.91	20.36	85.96
GSM1522207_epiRIL_344	2.63	10.16	16.67	7.53	4.5	11.98	10.41	2.83	0.2	4.58	16.2	53.16
GSM1522208_epiRIL_480	5.98	11.11	5.56	7.6	2.15	17.66	15.95	3.49	0.11	7.68	17.83	79.46
GSM1544254_dms4-1	7.71	34.92	100	7.53	45.4	76.21	6.32	16.42	0.64	11.31	81.94	96.64
GSM1544255_sdr1-1	5.27	1.59	61.11	5.81	3	0.97	5.76	3.73	0.16	6.55	16.18	91.89
GSM1544256_dms4-1_sdr1-1	6.56	31.43	94.44	14.12	63.41	84.82	5.27	23.52	0.52	15.85	73.8	96.56
GSM1572727_nrpd1-12	7.52	38.1	27.78	8.32	41.29	76.75	6.55	22.51	1.04	9.03	82.41	95.53
GSM1572728_nrpd1-3	51.86	54.6	44.44	50.39	66.33	88.53	46.81	27.13	5.23	50.18	82.45	95.21
GSM1572729_nrpe1-11	79.69	84.44	55.56	68.82	66.79	91.44	73.9	34.23	3.92	79.73	91.27	96.92
GSM1656321_brat1-1	24.1	24.76	22.22	16.27	3.77	13.04	41.76	9.18	0.78	44.16	46.45	88.05
GSM1656322_brp1-1	24.81	15.24	5.56	19.71	4.54	13.27	35.19	9.2	0.32	31.18	53.15	88.07
GSM1656323_ros1-4	46.14	75.87	11.11	14.62	0.88	11.75	14.15	6.69	0.22	36.43	54.76	96.71
GSM1664376_ddcc_mutant_dry_seed	40.49	0	0	49.46	99.88	99.32	34.88	#DIV/0!	#DIV/0!	32.32	41.32	56.1
GSM1664377_ddcc_mutant_leaf	45.63	0	0	51.47	99.96	99.54	32.24	#DIV/0!	#DIV/0!	31.16	41.4	56.32
GSM1664378_wild_type_dry_seed	0.45	2.86	33.33	4.23	7.89	0.34	3.02	0.62	0.06	8.71	42.8	100
GSM1697072_met18-1_rep1	33.29	34.92	5.56	16.63	1.73	13.15	20.9	9.1	0.65	27.55	14.24	73.06
GSM1697073_met18-1_rep2	34.83	37.14	5.56	16.77	1.39	13.04	20.7	10.34	0.88	28.3	14.52	80.04
GSM1697074_met18-2_rep1	35.35	30.48	0	17.2	0.65	9.64	22.33	9.45	0	36.98	12.59	84.08
GSM1697075_met18-2_rep2	31.49	33.33	5.56	13.84	1.77	15.18	21.88	7.31	0.28	35.61	9.77	69.82
GSM1706498_hda6-6_rep1	7.97	0	5.56	11.04	31.74	10.19	10.1	0	0.07	8.92	14.41	62.2
GSM1706499_hda6-6_rep2	12.21	0.63	5.56	16.77	24.47	7.25	11.59	3.51	0.12	8.93	11.8	57.86
GSM1706500_hda6-7	8.35	1.27	11.11	19.86	33.21	12.92	6.24	1.65	0.13	8.62	14.89	64.9
GSM1821770_nrpd1-3_replicate_1	51.86	71.11	66.67	40.65	54.1	82.11	42.54	24.7	2.23	55.37	89.44	95.93
GSM1821771_nrpd1-3_replicate_2	48.39	73.97	66.67	34.55	46.63	77.03	42.52	20.38	1.16	55.98	89.84	96.64
GSM1821772_nrpe1-11_replicate_1	83.61	76.19	72.22	81.29	79.3	94.27	69.24	46.15	6.6	58.12	85.48	96.89
GSM1821773_nrpe1-11_replicate_2	72.56	87.3	88.89	67.46	65.53	87.65	68.14	25.02	1.98	64.19	88.88	97.15
GSM1821774_dcl234_replicate_1	28.86	38.73	33.33	24.8	29.78	67.56	20.23	27.85	5.36	22.82	89.9	97.89
GSM1821775_dcl234_replicate_2	25	39.05	44.44	17.78	20.66	57.75	20.04	22.95	1.23	21.99	89.2	97.97
GSM1821776_rdr126_replicate_1	13.62	42.86	27.78	26.24	63.95	86.45	9.4	32.93	2.75	18.56	82.16	95.7
GSM1821777_rdr126_replicate_2	12.08	48.89	55.56	21.65	55.48	82.05	8.87	24.56	2.11	18.06	84.43	96.64
GSM1821778_ddc_replicate_1	33.1	0	16.67	45.02	89.27	88.76	31.85	#DIV/0!	0.91	34.56	37.75	89.81
GSM1821779_ddc_replicate_2	29.69	0	16.67	35.2	72.57	81.14	33.07	0	0.45	34.63	32.5	89.32
GSM1821780_met1-1_replicate_1	0.58	55.56	33.33	62.58	23.05	45.28	9.89	3.7	0.29	4.81	22.65	70.35
GSM1821781_met1-1_replicate_2	0.45	53.97	22.22	70.68	27.4	54.89	7	4.09	0.45	5.46	24.17	72.99
GSM1821782_dcl1-100	11.5	17.46	0	6.16	0.35	1.11	18.27	2.2	0	12.03	39.13	86.67
GSM1821783_ago46_replaicate_1	28.41	20	22.22	26.09	24.39	54.21	26.11	19.33	2.82	24.48	86.97	97.99
GSM1821784_ago46_replicate_2	27.96	24.44	33.33	24.37	20.78	50.36	26.85	19.11	1.9	25.17	87.24	98.06
GSM1821787_dcl234-A-1	26.61	33.65	33.33	23.58	28.63	62.65	19.51	26.11	3.11	22.58	84.93	96.06
GSM1821788_dcl234-A-2	26.93	31.43	11.11	21.86	26.66	60.57	19.68	30.09	1.55	21.99	82.6	95.98
GSM1821789_dcl1-201234-1	25.39	73.97	83.33	25.23	12.39	28.9	19.64	5.63	0.47	22.39	83.64	98.06
GSM1821790_dcl1-201234-2	22.37	66.67	66.67	23.66	11.7	24.22	20.27	5.01	0.38	23.5	86.86	98.61
GSM1848703_33_WT_a	1.22	26.98	0	0.36	0.04	1.74	3.63	2.58	0	2.59	33.33	78.21
GSM1848704_34_Wt_b	1.35	33.65	0	0.29	0.12	2.05	4.29	2.64	0	2.53	50	80.9
GSM1848705_35_nrpb2_a	27.44	28.25	0	25.52	4.31	3	22.18	2.35	0	13.6	28.35	69.08
GSM1848706_36_nrpb2_b	28.08	27.94	0	26.31	5	3.94	20.01	2.62	0	11.54	26.05	73.8
GSM1870018_+Pit_Root_7	16	14.6	5.56	21.08	1.85	7.19	47.16	3.68	0.09	19.48	22.33	95.82
GSM1870019_+Pit_Shoot_7	19.41	5.08	16.67	15.99	0.5	1.08	51.54	4.42	0.21	42.64	54.17	90.48
GSM1870020_-Pit_Root_7	16.65	13.65	5.56	20.93	1.92	7.1	44.05	3.47	0.1	18.94	24.88	95.77
GSM1870021_-Pit_Shoot_7	19.02	5.08	11.11	15.77	0.54	0.49	49.42	3.76	0.11	44.53	58.33	89.47
GSM1870022_+Pit_Root_16	17.22	20.32	11.11	20.29	1.42	6.45	45.42	4.4	0.16	19.32	23.87	97.41
GSM1870023_+Pit_Shoot_16	19.09	17.46	44.44	14.12	0.31	0.77	54.2	3.6	0.16	46.68	47.06	93.1
GSM1870024_-Pit_Root_16	16.58	20	33.33	16.92	1.15	3.11	48.96	4.26	0.21	19.8	20.41	97.32
GSM1870025_-Pit_Shoot_16	19.02	9.84	22.22	16.2	0.65	1.68	50.77	4.11	0.14	39.3	65.38	100
GSM1898641_kyp	8.61	0	5.56	9.03	19.43	4.71	35.45	0	0.03	21.14	9.78	25.82
GSM1898642_TrAP	2.63	19.05	50	2.29	0.38	1.51	6.82	1.44	0.16	4.09	12.99	63.86
GSM1919552_dcl234	20.89	27.94	27.78	14.05	24.82	61.48	38.19	23.66	1.47	36.16	77.15	95.1
GSM1919553_nrpd1	37.28	40.63	44.44	31.47	54.1	85.11	52.21	30.4	3.2	57.46	80.34	94.79
GSM1919554_nrpd1_dcl234	32.71	38.41	66.67	35.99	64.91	90.47	28.22	30.87	4.58	36.72	76.89	93.79
GSM1919555_rdr2	46.79	40.95	38.89	35.2	52.25	81.83	52.22	37.28	3.15	63.93	82	95.31
GSM1919556_rdr2_dcl234	17.35	42.22	55.56	37.63	81.11	93.38	21.39	34.82	6.71	28.3	81.93	96.46
GSM1919626_dcl1234	16.71	23.49	16.67	13.48	23.24	62.68	12.52	12.63	0.7	11.58	79.79	95.9
GSM2062688_mthfd1-1	7.9	0	0	26.95	86.84	48.3	23.61	#DIV/0!	0	12.18	33.97	53.85
GSM2078423_atmorc47_rep_1	16.71	3.49	0	11.11	5.12	2.82	18.9	13.41	0	12.62	18.65	82.5
GSM2078424_atmorc47_rep_2	14.27	3.49	0	10.9	5	2.82	18.99	14.67	0	11.61	14.02	78.57
GSM2078425_atmorc124567_rep_1	16.39	6.98	5.56	12.11	6.81	6.56	14.81	13.33	0.17	11.09	25.11	88.12
GSM2078426_atmorc124567_rep_2	14.78	3.17	5.56	14.41	8.77	7.87	13.5	11.49	0.21	11.25	28.01	92
GSM2101440_Epidermis	3.53	3.81	0	8.6	3.69	6.08	8.18	1.54	0	5	17.65	87.3
GSM2101441_Cortex	2.7	3.17	5.56	8.67	4.69	14.41	5.04	1.56	0.12	5.12	18.8	95.83
GSM2101442_Endodermis_line1	4.82	7.3	0	9.68	2.46	7.3	8.21	1.73	0	5.43	18.93	92.75
GSM2101443_Endodermis_line2	5.21	11.11	0	9.03	2.31	10.04	7.41	1.73	0	5.41	17.96	90.26
GSM2101444_Stele	5.46	20.32	11.11	5.88	1.5	9.93	7.82	1.54	0.11	5.56	27.66	66.92
GSM2101445_Columella_root_cap	3.02	8.57	33.33	4.52	2.77	1.85	6.41	0.76	0.06	4.53	22.22	89.04
GSM2101446_Lower_columella	1.86	5.08	0	10.47	9.89	17.92	4.02	0.59	0	5.51	24.5	83.62
GSM2101447_Root_tip_(Col-)	2.76	3.49	0	8.53	3.92	12.38	7.08	2.29	0	6	20.86	89.67
GSM2101448_Root_tip_(PET11)	3.53	3.81	0	9.61	5.35	22.71	7.28	1.01	0	5.46	11.41	74.12
GSM399597_Embryo	5.66	42.22	116.67	3.23	2.35	0.57	7.11	2.35	0.2	6.41	53.98	83.33
GSM399598_WT_endosperm	2.83	25.71	44.44	16.92	19.47	11.13	9.67	3.11	0.14	5.48	56.35	88.04
GSM399599_dme_endosperm	5.78	9.21	0	2.72	44.02	58.46	10.2	8.71	0	6.64	28.28	47.18
GSM399600_aerial_tissues	2.44	14.6	5.56	2.08	0.73	1.51	5.93	3.74	0.03	4.48	13.77	30.64
GSM819124_ros1-4_rep1	34.96	68.89	0	9.68	1.19	8.56	9.51	6.06	0	15.22	31.96	83.8
GSM819125_ros1-4_rep2	41.32	64.44	16.67	14.7	1.58	12.33	13.83	6.25	0.25	32.75	15.36	84.21
GSM819126_idm1-1_rep1	26.03	17.14	11.11	16.7	1.92	9.56	41.5	7.65	0.24	37.28	17.67	76.48
GSM819127_idm1-1_rep2	26.35	19.68	11.11	18.57	1.5	8.76	41.41	9.12	0.29	38.43	22.81	82.53
GSM819128_rdd_rep1	21.34	71.75	5.56	4.01	0.62	4.88	4.32	5.28	0.1	3.95	31.37	86.8
GSM819129_rdd_rep2	19.15	71.11	5.56	3.87	1.12	7.79	4.43	5.32	0.08	3.88	35.37	91.92
GSM881758_idn2	54.37	25.08	50	45.16	33.51	34.84	40.04	31.23	0.62	47.58	85.48	99.27
GSM881759_idnl1idnl2	37.21	27.94	55.56	19.35	36.74	38.57	28.82	23.1	0.5	39.24	90.44	98.9
GSM881760_idn2idnl1idnl2	38.24	30.48	61.11	22.58	32.97	34.72	25.5	21.62	0.35	37.91	81.77	98.62
GSM925657_crt1-4	6.88	5.08	0	6.02	2.54	2.34	7.29	12.4	0	6.47	62.26	91.11
GSM925658_crh6-3	13.3	8.25	0	7.81	3.58	3.71	20.82	16.25	0	14.27	60	97.01
GSM958802_nrpe1	37.72	35.56	61.11	43.01	85.65	94.27	34.92	30.52	4.87	40.93	85.71	98.07
GSM980988_ago1	7.46	6.98	22.22	6.67	0.69	0.26	8.4	3.56	0.09	6.28	30	90
GSM980989_ago2	24.94	7.94	33.33	19.64	0.73	0.06	39.59	13.02	0.21	33.95	55.88	40
GSM980990_ago3	5.21	11.11	55.56	3.3	0.35	0.17	8.11	9.14	0.14	5.95	29.03	85.71
GSM980991_ago4	3.08	20.95	44.44	11.4	56.1	92.21	4.52	21.36	0.78	18.84	90.33	97.47
GSM980992_ago5	25	13.02	66.67	18.35	0.65	0.17	32.18	6.22	0.15	27.65	50	66.67
GSM980993_ago6	29.43	18.1	33.33	23.73	13.47	20.03	37.79	24.78	0.68	32.26	89.51	99.29
GSM980994_ago7	23.97	7.3	72.22	18.28	0.73	0.06	44.3	11	0.16	42.64	67.86	66.67
GSM980995_ago8	24.36	3.17	11.11	21.51	1.23	0.31	32.17	11.49	0.09	25.86	43.84	84.62
GSM980996_ago9	23.39	15.56	100	14.77	0.5	0.11	36.58	3.58	0.19	35.83	59.09	66.67
GSM980997_ago10	24.94	4.13	11.11	19.93	0.73	0.09	37.67	15.85	0.11	35.82	46.34	50
GSM980998_atxr56	14.14	5.08	16.67	11.83	0.62	0.11	17.12	4.68	0.07	14.03	35.56	44.44
GSM980999_bru1	29.24	28.25	5.56	20.57	1.12	0.37	30.7	10.55	0.03	29.62	59.18	76.47
GSM981000_clsy1	42.16	18.73	22.22	32.26	5.54	9.79	48.81	18.79	0.31	43.65	91.72	100
GSM981001_cmt1	24.81	5.71	22.22	18.06	0.73	0.09	43.03	12.16	0.09	35.85	61.29	75
GSM981002_cmt2	32.65	7.62	5.56	26.38	0.85	7.65	47.17	5.14	0.02	40.4	13.02	8.86
GSM981003_cmt3	26.93	0	22.22	18.57	55.64	1.51	34.4	0	0.07	27.97	27.46	15.73
GSM981004_dcl2	35.67	8.25	77.78	33.76	1.73	0.43	41.17	8.02	0.17	26.34	54.22	93.75
GSM981005_dcl3	30.85	23.17	44.44	26.02	12.24	13.5	26.04	20.86	0.34	25	82.17	98.34
GSM981006_dcl4	11.7	13.65	88.89	9.1	0.85	0.31	21.11	7.21	0.19	10.78	57.89	91.67
GSM981007_dcl24	21.72	8.89	66.67	14.27	1.27	0.43	26.78	5.67	0.2	20.52	66	100
GSM981008_dcl234	26.09	36.83	77.78	19.35	23.36	41.4	26.57	23.77	0.65	21.84	86.59	99.04
GSM981009_ddm1	2.12	22.22	27.78	47.31	34.32	18.52	4.82	2.17	0.09	5.05	16.9	27.22
GSM981010_dms3	30.91	44.76	88.89	31.83	74.07	91.78	27.44	24.56	0.64	35.18	74.99	95.57
GSM981011_dms4	10.03	58.41	72.22	4.87	52.1	83.08	6.83	8.1	0.79	10.68	93.64	97.23
GSM981012_dnmt2_cmt3	22.37	0	22.22	20.72	39.44	1.4	31.9	0	0.06	19.79	20.68	21.68
GSM981013_dnmt2_drm12	27.31	27.62	50	33.84	74.14	83.2	35.21	46.28	0.35	37.14	87.79	99.05
GSM981014_drd1	12.72	59.37	88.89	27.96	84.69	94.66	6.67	25.41	0.82	18.62	80.86	97.5
GSM981015_drm12	26.61	34.92	61.11	28.17	63.95	87.1	32.65	23.81	0.81	41.15	84.37	96.52
GSM981016_drm12_cmt3	37.21	0	27.78	46.67	99.38	90.33	25.12	0	0.45	34.54	40.32	90.33
GSM981017_drm3	43.19	33.02	88.89	31.33	1.81	2.97	42.26	12.34	0.38	36.51	67.14	99.05
GSM981018_fas2	30.01	35.56	11.11	21.51	1.5	0.4	35.38	2.09	0.04	30.55	54.93	93.33
GSM981019_fca	4.56	2.22	0	2.37	0.38	0.14	8.38	8.54	0	4.73	33.33	100
GSM981020_fca_fpa	22.11	13.33	72.22	15.48	1.58	0.49	28.74	3.98	0.24	25.78	53.95	73.91
GSM981021_fld	25.39	12.06	100	19.43	0.73	0.17	29.09	9.62	0.23	25.52	65.52	100
GSM981022_fpa	27.12	10.79	11.11	19.21	0.92	0.11	35.91	14.47	0.1	33.88	66.67	80
GSM981023_fve	7.13	13.33	22.22	7.53	6.85	11.64	8.86	15.79	0.4	8.54	73.86	98.55
GSM981025_hen1	16.71	24.44	83.33	18.06	1.27	0.51	27.08	4.3	0.14	17.91	49.25	94.74
GSM981026_ibm1	5.14	15.87	83.33	2.94	0.92	0.2	5.87	0.69	0.21	5.64	21.43	100
GSM981027_idn2	50.9	19.37	50	49.18	36.55	36.46	40.62	29.33	0.62	39	80.3	98.99
GSM981028_idn2_idnl12	41.9	15.87	22.22	45.23	57.71	54.01	31.57	35.46	0.77	30.99	78.37	98.95
GSM981029_idnl1_idnl2	21.02	22.54	50	11.11	23.86	39.89	25.25	18.78	0.32	29.36	60.84	94.27
GSM981030_ktf1	28.6	17.14	44.44	32.26	30.01	34.61	27.05	24.43	1.09	24.52	84.32	98.86
GSM981031_met1	0	61.59	44.44	99.21	48.44	53.3	#DIV/0!	3.03	0.22	7.64	28.67	68.98
GSM981032_met1_cmt3	0	0	11.11	99.14	97.92	86.5	#DIV/0!	0	0.15	7.61	40.12	61.36
GSM981033_met1_het	2.38	46.03	66.67	47.53	8.85	6.25	7.39	5.14	0.33	4.61	12.64	37.95
GSM981034_met1_WT	2.51	45.08	77.78	49.25	8.35	5.56	14.18	3.8	0.24	4.65	13.95	35.71
GSM981035_met2	3.73	4.44	16.67	2.15	0.31	0.03	8.33	2.95	0.04	4.42	27.59	100
GSM981036_mom1	6.49	8.89	16.67	2.58	1.19	0.86	10.46	10	0.08	5.34	70.45	93.75
GSM981037_msi1	23.65	5.08	33.33	22.87	0.88	0.09	32.45	9.09	0.1	25.22	58.97	100
GSM981038_nrpb2	22.94	7.62	5.56	27.53	6.08	0.74	27.25	9.64	0.02	12.66	31.92	66.67
GSM981039_nrpd1	37.66	40.95	38.89	53.62	87.5	90.98	31.87	52.44	4.14	38.07	76.95	96.81
GSM981040_nrpe1	68.32	66.98	88.89	75.77	92.57	97.2	49.7	32.31	1.07	47.51	80.23	97.09
GSM981041_rdd	18.83	66.03	50	5.09	0.46	0.6	4.05	5.6	0.16	4.14	36.36	65.63
GSM981042_rdm1	8.23	30.48	77.78	25.02	80.68	90.7	6.69	32.21	2.9	13.4	82.49	97.79
GSM981043_rdr1	7.33	9.52	83.33	6.24	1.08	0.54	9.7	4.62	0.17	4.59	16	59.38
GSM981044_rdr2	11.76	39.05	88.89	31.68	81.88	88.33	8.66	19.81	0.81	16.32	77.1	97.45
GSM981045_rdr6	5.85	2.22	55.56	6.88	1.5	0.46	7.51	3.59	0.17	5.45	25.49	72.73
GSM981046_ref6	4.56	2.54	5.56	3.44	0.62	0.2	8.19	13.79	0.02	6.24	31.37	87.5
GSM981047_ros3	31.43	5.08	27.78	35.41	1.35	0.31	53.38	9.76	0.07	39.27	53.03	91.67
GSM981048_rpa2	25.71	17.46	5.56	18.85	0.85	0.29	31.2	4.35	0.04	27.31	59.46	71.43
GSM981049_sde3	21.79	13.97	77.78	18.42	0.58	0.06	39.19	5.63	0.15	32.91	41.67	50
GSM981050_sde5	18.7	6.35	44.44	19.07	1	0.17	33.92	7.12	0.13	22.85	54.17	100
GSM981051_sdg2	18.44	12.38	27.78	16.63	1.23	1.65	48.48	4.07	0.1	45.4	32.99	63.04
GSM981052_sdg8	16.97	14.92	16.67	26.81	2.46	1.11	43.07	6.42	0.1	21.32	45.39	90.7
GSM981053_sgs3	26.74	9.84	22.22	19.35	0.81	0.26	37.14	11.97	0.13	33.88	63.64	90
GSM981054_suvh1	22.49	14.6	22.22	19.57	0.85	0.14	33.33	9.13	0.08	24.73	41.51	83.33
GSM981055_suvh2	26.61	28.57	77.78	23.3	27.05	39.43	34.36	19.48	0.41	28.58	87.98	99.35
GSM981056_suvh3	3.92	5.71	88.89	4.44	0.35	0.23	6.04	2.51	0.17	6.88	30	88.89
GSM981057_suvh4kyp	28.28	0.63	0	19.86	33.09	1.71	36.27	8.7	0	29.16	15.13	17.24
GSM981058_suvh5	2.38	1.59	27.78	3.94	0.69	0.2	5.03	2.06	0.08	4.78	35.29	87.5
GSM981059_suvh6	7.13	8.89	50	4.87	0.58	0.14	8.56	9.59	0.14	6.36	39.47	83.33
GSM981060_suvh456	16	0	5.56	21.72	67.22	16.23	16.11	0	0.04	11.6	30.59	27.8
GSM981061_suvh7	6.36	11.75	83.33	3.01	0.38	0.29	9.9	3.21	0.16	7.18	23.26	83.33
GSM981062_suvh8	25.39	5.4	22.22	20.65	1.12	0.34	37.09	22.67	0.22	27.88	40.85	92.31
GSM981063_suvh9	10.09	3.81	22.22	8.6	0.77	0.37	20.05	11.54	0.13	14.42	48.78	86.67
GSM981064_suvh10	26.35	14.29	27.78	19.71	0.77	0.11	33.04	12.23	0.09	26.27	57.14	100
GSM981065_suvr1	27.12	6.98	0	19.5	0.85	0.14	35.64	20.95	0	33.87	45.83	55.56
GSM981066_suvr2	5.78	8.57	22.22	9.89	7.77	5.91	6.46	20.3	0.72	10.28	71.63	97.18
GSM981067_suvr3	26.09	12.06	72.22	16.49	0.62	0.17	31.25	6.76	0.15	28.29	53.33	85.71
GSM981068_suvr5	24.74	10.79	66.67	19.14	0.92	0.34	30.58	4.1	0.13	26.33	42.86	75
GSM981069_suvr12345	22.62	59.37	77.78	24.09	6.5	6.56	11.34	6.87	0.31	10.26	37.22	84.56
GSM981070_vim1	18.64	15.56	33.33	20.36	0.62	0.11	37.56	12.07	0.12	24.34	59.26	66.67
GSM981071_vim2	31.43	19.68	88.89	13.41	0.62	0.14	23.78	6.29	0.18	24.1	50	100
GSM981072_vim3	15.3	6.67	27.78	21.58	0.77	0.4	36.56	7.87	0.12	18.39	48.78	87.5
GSM981073_vim123	0	74.6	44.44	98.21	53.6	58.77	#DIV/0!	2.68	0.21	7.53	30.94	72.2
GSM995350_Sperm_Cell	3.02	57.46	72.22	13.69	13.97	18.03	5.1	3.54	0.17	6.22	38.78	70.61
GSM995351_Vegetative_Nucleus	5.91	64.76	5.56	1.51	3.12	26.5	4.5	3.15	0.03	7.37	75	32.6
GSM995352_Microspore	2.38	74.6	0	0.86	2.23	29.27	5.1	3.95	0	7.89	77.33	43.66

## Sheet: enrichment at P5(+)SPT6L loci
	enrichment (all samples)						enrichment (significant samples only)
dataset name	hyperCG	hyperCHG	hyperCHH	hypoCG	hypoCHG	hypoCHH	hyperCG	hyperCHG	hyperCHH	hypoCG	hypoCHG	hypoCHH
GSM1014119_ddm1rdr2	0.5688	0.8631	0.9306	0.15	0.3194	0.4003	0.5688	0.8631	0.9306	0.15	0.3194	0.4003
GSM1014120_drd1-7	0.5383	0.4518	0.4566	0.4281	0.4831	0.4714	0.5383	0.4518	0.4566	0.4281	0.4831	0.4714
GSM1014123_rdr2-1	0.3061	0.3743	0.6905	0.2485	0.3686	0.4196	NS	0.3743	0.6905	0.2485	0.3686	0.4196
GSM1080804_dtf1_DNA	0.3412	0.3098	0.2708	0.3594	0.6202	0.5406	0.3412	0.3098	NS	0.3594	0.6202	0.5406
GSM1080805_nrpd1_DNA	0.2314	0.4754	0.7082	0.5515	0.4477	0.4174	NS	0.4754	NS	0.5515	0.4477	0.4174
GSM1080806_nrpe1_DNA	0.2083	0.3487	-0.0288	0.5137	0.418	0.4318	NS	0.3487	NS	0.5137	0.418	0.4318
GSM1083504_cmt2-4	0.4858	-0.0662	0.0618	0.3854	0.6438	0.5205	NS	NS	NS	0.3854	0.6438	0.5205
GSM1083505_cmt2-5	0.4967	0.1663	0.274	0.4851	0.7241	0.5459	NS	NS	NS	0.4851	0.7241	0.5459
GSM1083506_cmt2-6	0.19	0.3383	0.0932	0.2931	0.7575	0.528	NS	0.3383	NS	NS	0.7575	0.528
GSM1093621_root-h1	0.4001	0.1013	-0.1132	0.3758	0.7341	0.8762	NS	NS	NS	0.3758	0.7341	0.8762
GSM1093622_root-wt	0.6579	0.4033	-0.0601	0.1785	0.5238	0.7786	0.6579	0.4033	NS	NS	0.5238	0.7786
GSM1093623_seedling-ddm1	0.4451	0.8289	0.5155	0.093	0.4174	0.6675	NS	0.8289	0.5155	0.093	0.4174	0.6675
GSM1093624_seedling-h1.1ddm1	0.4451	0.8413	0.6817	0.0443	0.3788	0.653	NS	0.8413	0.6817	NS	0.3788	0.653
GSM1093625_seedling-h1.2ddm1	0.3927	0.8215	-0.2594	0.0573	0.3903	0.7004	NS	0.8215	NS	NS	0.3903	0.7004
GSM1093626_seedling-h1ddm1-rep1	0.5276	0.207	0.1703	0.0268	0.3581	0.5268	NS	NS	NS	NS	0.3581	0.5268
GSM1093627_seedling-h1ddm1-rep2	0.1777	0.013	-0.2284	0.0803	0.4228	0.4872	NS	NS	NS	NS	0.4228	0.4872
GSM1093628_seedling-h1	0.1232	0.0758	0.1692	0.2713	0.5735	0.5454	NS	NS	NS	0.2713	0.5735	0.5454
GSM1103248_nrpd1	0.1252	0.5292	0.7082	0.2881	0.4102	0.4389	NS	0.5292	NS	0.2881	0.4102	0.4389
GSM1103249_shh1	0.3116	0.2204	0.0798	0.3329	0.578	0.5971	0.3116	NS	NS	0.3329	0.578	0.5971
GSM1103250_drm2	0.3147	0.4056	0.1005	0.3207	0.4376	0.4907	NS	0.4056	NS	0.3207	0.4376	0.4907
GSM1103252_shh1s	0.3507	0.4522	0.1664	0.398	0.5429	0.5715	0.3507	0.4522	NS	0.398	0.5429	0.5715
GSM1103253_shh1_16_point_mutants	0.3263	0.3751	0.1276	0.1672	0.6179	0.8761	NS	0.3751	NS	NS	0.6179	0.8761
GSM1103254_shh1_32_point_mutants	0.3074	0.3613	0.4514	0.1348	0.4953	0.6562	0.3074	0.3613	0.4514	NS	0.4953	0.6562
GSM1103255_shh1_65_point_mutants	0.3011	0.2161	0.1495	0.2442	0.6093	0.7377	NS	NS	NS	0.2442	0.6093	0.7377
GSM1103256_shh1_109_point_mutants_-_A_and_B	0.175	0.3234	0.2171	0.3393	0.5218	0.6797	NS	0.3234	0.2171	0.3393	0.5218	0.6797
GSM1103257_shh1_240_WTs	0.3256	0.2496	0.2781	0.432	0.6802	0.9561	NS	0.2496	0.2781	0.432	0.6802	0.9561
GSM1165955_asi1-1	0.2458	0.4252	0.3434	0.315	0.4752	0.5474	NS	0.4252	0.3434	0.315	0.4752	0.5474
GSM1167003_ibm1-4	0.0707	0.5357	-0.2138	0.3456	0.5022	0.6068	NS	0.5357	NS	NS	0.5022	0.6068
GSM1193639_jmj14	0.2575	0.498	0.3648	0.3862	0.5206	0.9187	NS	0.498	0.3648	0.3862	0.5206	0.9187
GSM1193640_ldl1_ldl2	0.2714	0.1795	0.2497	0.2781	0.6321	0.8717	NS	NS	0.2497	0.2781	0.6321	0.8717
GSM1193641_jmj14_ldl1_ldl2	0.1698	0.2825	0.2714	0.1411	0.5464	1.0301	NS	0.2825	0.2714	NS	0.5464	1.0301
GSM1199119_idm2_rep1	0.047	-0.0029	0.1979	0.3274	0.4333	0.4669	NS	NS	0.1979	NS	0.4333	0.4669
GSM1199120_idm2_rep2	0.0111	-0.0145	0.4329	0.2342	0.4819	0.5184	NS	NS	0.4329	NS	0.4819	0.5184
GSM1199121_idm1idm2	0.0521	0.255	0.1747	0.0938	0.4274	0.6863	NS	NS	NS	NS	0.4274	0.6863
GSM1219975_rrp6l1-2	0.0521	0.0587	0.0339	0.4061	0.8428	0.8077	NS	NS	NS	0.4061	0.8428	0.8077
GSM1226509_top1a-7_A	-0.0605	0.3115	-0.0117	0.3217	0.5276	0.8263	NS	NS	NS	NS	NS	0.8263
GSM1226510_sde4-3_B	0.1381	0.5998	0.7082	0.3987	0.3812	0.4227	NS	0.5998	NS	0.3987	0.3812	0.4227
GSM1226511_sde4-3_C	0.2133	0.4776	0.5562	0.3994	0.3789	0.4337	NS	0.4776	NS	0.3994	0.3789	0.4337
GSM1226512_nrpe1-11_B	0.0423	0.4462	0.2931	0.2714	0.3409	0.4237	NS	0.4462	NS	0.2714	0.3409	0.4237
GSM1226513_nrpe1-11_C	0.1018	0.3992	0.6493	0.2704	0.347	0.4292	NS	0.3992	NS	0.2704	0.347	0.4292
GSM1232784_hta6_7_12	0.3043	0.2202	0.2215	0.1327	0.9452	0.7906	NS	0.2202	0.2215	NS	0.9452	NS
GSM1242402_cmt23	-0.4174	0.1556	0.5165	0.6779	0.4185	0.7524	NS	NS	0.5165	0.6779	0.4185	0.7524
GSM1242403_drm12cmt2	0.085	0.4631	0	0.5211	0.4255	0.4378	NS	0.4631	NS	0.5211	0.4255	0.4378
GSM1242404_drm12cmt23	-0.0421	0	0	0.5701	0.3805	0.4377	NS	NS	NS	0.5701	0.3805	0.4377
GSM1242405_cmt2-3	-0.3117	0.2931	0.4688	0.2086	0.8131	0.7285	NS	NS	0.4688	NS	0.8131	0.7285
GSM1252085_edm2-4	0.0036	0.5131	0.2342	0.424	0.704	0.5401	NS	0.5131	NS	0.424	0.704	0.5401
GSM1257934-FLAG-ZF-KYP_kypC	0.1356	0.3972	0.2885	0.4189	0.7219	0.9212	NS	0.3972	0.2885	0.4189	0.7219	0.9212
GSM1257937-ZF-SUVH2_T2	0.3122	0.597	0.494	0.437	0.7275	0.8913	NS	0.597	0.494	0.437	0.7275	0.8913
GSM1257938-ZF-SUVH2_T3	0.2592	0.4206	0.3252	0.4552	0.7322	0.9828	NS	0.4206	0.3252	0.4552	0.7322	0.9828
GSM1257939-suvh92	0.1607	0.4451	0.391	0.3791	0.4275	0.4442	NS	0.4451	0.391	0.3791	0.4275	0.4442
GSM1263781_ddm1-2	0.4365	0.7011	0.1636	0.3087	0.5066	0.6972	NS	0.7011	0.1636	0.3087	0.5066	0.6972
GSM1263784_ddm1-2_rdr6-15_replicate_2	0.5012	0.6752	0.4769	0.1383	0.3842	0.7213	0.5012	0.6752	0.4769	0.1383	0.3842	0.7213
GSM1279773_zdp-1	0.1041	0.1676	0.2984	0.44	0.855	0.6418	NS	NS	0.2984	0.44	0.855	0.6418
GSM1279776_arp-1	-0.3767	0.1168	0.1027	0.3033	0.4187	0.5439	NS	NS	NS	NS	NS	0.5439
GSM1327030_130615_DRM2_cat	0.2384	0.4954	0.5261	0.3592	0.3724	0.4626	NS	0.4954	0.5261	0.3592	0.3724	0.4626
GSM1327031_130615_DRM2_uba	0.165	0.5189	0.5183	0.4398	0.6168	0.6656	NS	0.5189	0.5183	0.4398	0.6168	0.6656
GSM1327032_130615_DRM2_WT	0.1356	0.5299	0.3627	0.2549	0.6243	0.8781	NS	0.5299	0.3627	NS	0.6243	0.8781
GSM1327033_131216_DRM2_M5_1	0.3607	0.596	0.6255	0.3854	0.4423	0.612	0.3607	0.596	0.6255	0.3854	0.4423	0.612
GSM1327034_131216_DRM2_M5_4	0.3116	0.4292	0.6952	0.2309	0.4248	0.5815	0.3116	0.4292	0.6952	0.2309	0.4248	0.5815
GSM1327035_131216_DRM2_M5_10	0.2972	0.5841	0.8904	0.2823	0.3612	0.5556	0.2972	0.5841	0.8904	0.2823	0.3612	0.5556
GSM1327036_131216_DRM2_WT_1	0.2057	0.6395	0.5291	0.2931	0.5253	0.8926	NS	0.6395	0.5291	0.2931	0.5253	0.8926
GSM1327037_131216_DRM2_WT_5	0.1033	0.5707	0.4356	0.1606	0.4507	0.7943	NS	0.5707	0.4356	NS	0.4507	0.7943
GSM1327038_131216_DRM2_WT_6	0.216	0.5313	0.6915	0.4383	0.56	0.8604	NS	0.5313	0.6915	0.4383	0.56	0.8604
GSM1360160_ago4-6	-0.0425	0.3789	0.0707	0.4334	0.7419	0.6807	NS	NS	NS	0.4334	0.7419	0.6807
GSM1360161_ago6-2	-0.4174	0.4934	0.9146	0.4803	0.6185	0.4821	NS	NS	NS	0.4803	0.6185	0.4821
GSM1360162_double	-0.1833	0.2228	0.1005	0.3815	0.5698	0.5071	NS	NS	NS	0.3815	0.5698	0.5071
GSM1375963_mom1morc6	0.1314	0.4306	0.3227	0.6827	0.7976	0.9428	NS	NS	NS	0.6827	0.7976	0.9428
GSM1375964_mom1	0.3201	0.7841	0.3619	0.5515	0.6485	0.9041	NS	0.7841	0.3619	0.5515	0.6485	0.9041
GSM1375965_morc6	-0.1219	0.6765	0.3268	0.5456	0.8151	0.9587	NS	NS	NS	0.5456	0.8151	0.9587
GSM1398757_FLAG-KYP	0.088	1.1777	0.2068	0.4672	0.4186	0.8237	NS	1.1777	0.2068	0.4672	0.4186	0.8237
GSM1398758_kyp	0.0915	1.2931	0.2272	0.3751	0.369	0.8473	NS	1.2931	0.2272	0.3751	0.369	0.8473
GSM1419598_idm3-1_35S	0.1802	0.5015	0.3281	0.2444	0.3573	0.4924	NS	0.5015	0.3281	NS	NS	0.4924
GSM1419599_mbd7-1_35S	0.3657	0.5495	0.3136	0.2607	0.6316	0.5941	NS	0.5495	0.3136	NS	0.6316	0.5941
GSM1419610_ros1-13	0.4323	0.4099	0.6113	0.2897	0.5883	0.5589	0.4323	0.4099	0.6113	0.2897	0.5883	0.5589
GSM1444041_idm3-3_2	0.0107	0.1936	0	0.4898	0.7795	0.6919	NS	NS	NS	0.4898	0.7795	0.6919
GSM1444042_mbd7-2_CS876032_2	0.2931	0.4737	0.7082	0.1532	0.5383	0.6664	NS	NS	NS	NS	0.5383	0.6664
GSM1462768_fringe12	0.1705	0.7374	0.6468	0.1795	0.4776	0.4858	NS	0.7374	0.6468	NS	NS	NS
GSM1522202_ddm1_seedlings	0.4631	0.8022	0.0936	0.1431	0.5183	0.6808	NS	0.8022	NS	0.1431	0.5183	0.6808
GSM1522203_epiRIL_060	0.1443	0.3465	0.2312	0.3954	0.5621	0.6284	NS	0.3465	0.2312	0.3954	0.5621	0.6284
GSM1522204_epiRIL_098	0.1556	0.3248	-0.0288	0.2916	0.5582	0.6338	NS	0.3248	NS	0.2916	0.5582	0.6338
GSM1522205_epiRIL_202	0.5313	0.3578	0.2437	0.2548	0.5106	0.5739	NS	0.3578	NS	0.2548	0.5106	0.5739
GSM1522206_epiRIL_260	0.0561	0.3528	0.1556	0.4312	0.7319	0.6166	NS	0.3528	NS	0.4312	0.7319	0.6166
GSM1522207_epiRIL_344	0.1463	0.3571	0.1463	0.2838	0.5361	0.623	NS	0.3571	NS	0.2838	0.5361	0.623
GSM1522208_epiRIL_480	0.1777	0.2573	0.1735	0.4095	0.6788	0.6667	NS	0.2573	NS	0.4095	0.6788	0.6667
GSM1544254_dms4-1	0.3671	0.4877	0.5155	0.7386	0.5871	0.5206	0.3671	0.4877	0.5155	0.7386	0.5871	0.5206
GSM1544255_sdr1-1	0.3279	0.8001	0.3966	0.4913	0.5627	0.3338	NS	0.8001	0.3966	0.4913	0.5627	NS
GSM1544256_dms4-1_sdr1-1	0.3357	0.4068	0.4207	0.6625	0.4821	0.4788	NS	0.4068	0.4207	0.6625	0.4821	0.4788
GSM1572727_nrpd1-12	0.3057	0.3922	0.3248	0.5222	0.591	0.4991	NS	0.3922	NS	0.5222	0.591	0.4991
GSM1572728_nrpd1-3	0.1171	0.4018	0.7082	0.4697	0.4578	0.4374	NS	0.4018	0.7082	0.4697	0.4578	0.4374
GSM1572729_nrpe1-11	0.2931	0.4369	0.4118	0.5534	0.4689	0.4443	NS	0.4369	NS	0.5534	0.4689	0.4443
GSM1656321_brat1-1	-0.1556	0.3657	0.1066	0.2761	0.5276	0.5673	NS	0.3657	NS	NS	0.5276	0.5673
GSM1656322_brp1-1	-0.108	0.3182	0.0243	0.1173	0.4321	0.5782	NS	0.3182	NS	NS	0.4321	0.5782
GSM1656323_ros1-4	0.4399	0.4565	0.5313	0.1639	0.4001	0.5597	0.4399	0.4565	0.5313	NS	NS	0.5597
GSM1664376_ddcc_mutant_dry_seed	0.0547	0	0	0.4494	0.3814	0.4346	NS	NS	NS	0.4494	0.3814	0.4346
GSM1664377_ddcc_mutant_leaf	0.0259	0	0	0.3695	0.3808	0.4346	NS	NS	NS	0.3695	0.3808	0.4346
GSM1664378_wild_type_dry_seed	-0.0548	0.0778	0.1976	0.5562	0.8655	1.0301	NS	NS	0.1976	0.5562	0.8655	NA
GSM1697072_met18-1_rep1	0.334	0.4835	0.7082	0.2413	0.475	0.7037	0.334	0.4835	0.7082	NS	0.475	0.7037
GSM1697073_met18-1_rep2	0.383	0.4853	0.5662	0.3108	0.6802	0.6803	0.383	0.4853	0.5662	NS	0.6802	0.6803
GSM1697074_met18-2_rep1	0.2393	0.5188	0.7082	0.1698	0.6855	0.7102	0.2393	0.5188	0.7082	NS	0.6855	0.7102
GSM1697075_met18-2_rep2	0.2557	0.4541	0.6355	-0.0548	0.476	0.7158	0.2557	0.4541	0.6355	NS	0.476	0.7158
GSM1706498_hda6-6_rep1	-0.0143	0.4858	0.3242	0.5806	0.4778	0.9076	NS	NS	0.3242	0.5806	0.4778	0.9076
GSM1706499_hda6-6_rep2	0.1309	0.4858	0.3399	0.5371	0.4823	0.9534	NS	NS	0.3399	0.5371	0.4823	0.9534
GSM1706500_hda6-7	0.0915	0.1232	0.3132	0.4898	0.4921	0.9028	NS	NS	0.3132	0.4898	0.4921	0.9028
GSM1821770_nrpd1-3_replicate_1	0.3737	0.4914	0.6013	0.51	0.4631	0.4341	0.3737	0.4914	0.6013	0.51	0.4631	0.4341
GSM1821771_nrpd1-3_replicate_2	0.3456	0.5174	0.5245	0.6322	0.5374	0.4736	0.3456	0.5174	0.5245	0.6322	0.5374	0.4736
GSM1821772_nrpe1-11_replicate_1	0.2066	0.3471	0.4001	0.4143	0.4235	0.4218	NS	0.3471	NS	0.4143	0.4235	0.4218
GSM1821773_nrpe1-11_replicate_2	0.3238	0.403	0.4802	0.4971	0.5036	0.4577	NS	0.403	NS	0.4971	0.5036	0.4577
GSM1821774_dcl234_replicate_1	0.1821	0.48	0.7082	0.2898	0.5255	0.5366	NS	0.48	NS	0.2898	0.5255	0.5366
GSM1821775_dcl234_replicate_2	0.254	0.5053	0.1988	0.5315	0.7208	0.6374	NS	0.5053	NS	0.5315	0.7208	0.6374
GSM1821776_rdr126_replicate_1	0.449	0.6233	0.2057	0.4283	0.4694	0.4613	0.449	0.6233	NS	0.4283	0.4694	0.4613
GSM1821777_rdr126_replicate_2	0.457	0.5515	0.5562	0.5059	0.5147	0.4667	0.457	0.5515	NS	0.5059	0.5147	0.4667
GSM1821778_ddc_replicate_1	0.028	0	0.3235	0.3991	0.4215	0.4761	NS	NS	NS	0.3991	0.4215	0.4761
GSM1821779_ddc_replicate_2	0.1438	0	0.5341	0.5536	0.4708	0.5294	NS	NS	0.5341	0.5536	0.4708	0.5294
GSM1821780_met1-1_replicate_1	0.6411	0.321	0.3396	0.3917	0.7076	0.6817	NS	0.321	0.3396	0.3917	0.7076	0.6817
GSM1821781_met1-1_replicate_2	0.2592	0.3066	0.2734	0.3596	0.6784	0.6251	NS	0.3066	0.2734	0.3596	0.6784	0.6251
GSM1821782_dcl1-100	0.2931	0.35	0.2389	0.4306	0.6717	0.5447	NS	0.35	0.2389	0.4306	NS	NS
GSM1821783_ago46_replaicate_1	-0.0781	0.4451	0.1556	0.3091	0.6639	0.5069	NS	0.4451	NS	0.3091	0.6639	0.5069
GSM1821784_ago46_replicate_2	0.0247	0.2513	0.3698	0.4762	0.7365	0.5387	NS	NS	NS	0.4762	0.7365	0.5387
GSM1821787_dcl234-A-1	0.1919	0.5883	0.2458	0.3929	0.6223	0.5505	NS	0.5883	NS	0.3929	0.6223	0.5505
GSM1821788_dcl234-A-2	0.2872	0.5029	-0.4073	0.4578	0.6422	0.6075	NS	0.5029	NS	0.4578	0.6422	0.6075
GSM1821789_dcl1-201234-1	0.1711	0.269	0.2774	0.3729	0.671	0.6652	NS	0.269	0.2774	0.3729	0.671	0.6652
GSM1821790_dcl1-201234-2	0.0614	0.2876	0.2637	0.3693	0.7298	0.7107	NS	0.2876	0.2637	0.3693	0.7298	0.7107
GSM1848703_33_WT_a	-0.1219	0.2033	0.2638	0.5562	0	0.7571	NS	0.2033	NS	NS	NS	0.7571
GSM1848704_34_Wt_b	0.1777	0.232	0.2057	0.5155	1.2931	0.8237	NS	0.232	NS	NS	NS	0.8237
GSM1848705_35_nrpb2_a	0.1281	0.3561	0.4423	0.3017	0.6444	0.9505	NS	0.3561	0.4423	0.3017	0.6444	0.9505
GSM1848706_36_nrpb2_b	0.5515	0.4905	0.5975	0.2874	0.5885	0.8847	0.5515	0.4905	0.5975	0.2874	0.5885	0.8847
GSM1870018_+Pit_Root_7	0.5673	0.347	0.0144	0.212	0.4451	0.6966	NS	0.347	NS	0.212	0.4451	0.6966
GSM1870019_+Pit_Shoot_7	0.0707	0.0774	0.222	0.3635	0.1556	0.636	NS	NS	0.222	NS	NS	0.636
GSM1870020_-Pit_Root_7	0.5562	0.3275	-0.0592	0.0994	0.3934	0.5853	NS	0.3275	NS	NS	0.3934	0.5853
GSM1870021_-Pit_Shoot_7	0.2458	-0.008	0.2164	0.3122	0.0036	0.5276	NS	NS	0.2164	NS	NS	NS
GSM1870022_+Pit_Root_16	0.5447	0.3446	-0.0207	0.1033	0.2779	0.642	NS	0.3446	NS	NS	NS	0.642
GSM1870023_+Pit_Shoot_16	-0.5813	0.1158	0.2275	0.4086	0.3862	-0.2918	NS	NS	0.2275	NS	NS	NS
GSM1870024_-Pit_Root_16	0.5276	0.4491	0.0919	0.0922	0.4746	0.5194	NS	0.4491	0.0919	NS	0.4746	0.5194
GSM1870025_-Pit_Shoot_16	0.4858	0.0478	0.1687	0.3248	0.3545	0.3438	NS	NS	0.1687	NS	NS	NS
GSM1898641_kyp	0.1005	0.2557	0.3155	0.5172	0.5017	0.8582	NS	NS	0.3155	0.5172	0.5017	0.8582
GSM1898642_TrAP	0.3738	0.2738	0.3531	0.2202	0.5853	0.7082	NS	0.2738	0.3531	NS	0.5853	0.7082
GSM1919552_dcl234	-0.0217	0.6003	0.4352	0.5155	0.698	0.5929	NS	0.6003	NS	0.5155	0.698	0.5929
GSM1919553_nrpd1	0.3036	0.4215	0.3756	0.6109	0.5185	0.4512	NS	0.4215	NS	0.6109	0.5185	0.4512
GSM1919554_nrpd1_dcl234	0.046	0.5406	0.5927	0.5457	0.5106	0.4572	NS	0.5406	NS	0.5457	0.5106	0.4572
GSM1919555_rdr2	0.2304	0.3862	0.4352	0.5372	0.5417	0.4692	NS	0.3862	NS	0.5372	0.5417	0.4692
GSM1919556_rdr2_dcl234	0.1556	0.578	0.5562	0.4351	0.3978	0.4286	NS	0.578	NS	0.4351	0.3978	0.4286
GSM1919626_dcl1234	0.1356	0.2819	0.2458	0.3919	0.6895	0.5832	NS	NS	NS	0.3919	0.6895	0.5832
GSM2062688_mthfd1-1	-0.1219	0	0.0867	0.6079	0.4373	0.6536	NS	NS	NS	0.6079	0.4373	0.6536
GSM2078423_atmorc47_rep_1	0.4015	0.7082	0.6033	0.5443	0.6798	0.9925	0.4015	0.7082	0.6033	0.5443	0.6798	0.9925
GSM2078424_atmorc47_rep_2	0.3152	0.342	0.5872	0.5144	0.6222	0.999	NS	NS	0.5872	0.5144	0.6222	0.999
GSM2078425_atmorc124567_rep_1	0.3289	0.5199	0.6105	0.6161	0.6713	0.9408	NS	0.5199	0.6105	0.6161	0.6713	0.9408
GSM2078426_atmorc124567_rep_2	0.3746	0.4566	0.414	0.5709	0.7028	0.9434	0.3746	NS	0.414	0.5709	0.7028	0.9434
GSM2101440_Epidermis	0.7571	0.2701	-0.1219	0.0799	0.51	0.7147	0.7571	0.2701	NS	NS	0.51	0.7147
GSM2101441_Cortex	0.3733	0.2555	-0.2181	0.176	0.5272	0.8219	NS	0.2555	-0.2181	0.176	0.5272	0.8219
GSM2101442_Endodermis_line1	0.5238	0.2516	-0.0893	0.1294	0.4827	0.8309	0.5238	0.2516	NS	NS	0.4827	0.8309
GSM2101443_Endodermis_line2	0.5155	0.1878	-0.138	0.1317	0.5198	0.8165	NS	0.1878	NS	NS	0.5198	0.8165
GSM2101444_Stele	0.6276	0.1782	-0.1512	0.0937	0.4682	0.8976	0.6276	0.1782	-0.1512	NS	0.4682	0.8976
GSM2101445_Columella_root_cap	0.4264	0.1629	0.0854	0.3208	0.594	0.8158	NS	0.1629	0.0854	0.3208	0.594	0.8158
GSM2101446_Lower_columella	0.6874	-0.0343	-0.0976	0.2533	0.6369	0.8203	NS	NS	-0.0976	0.2533	0.6369	0.8203
GSM2101447_Root_tip_(Col-)	0.6454	0.2136	-0.6841	0.1523	0.545	0.7467	0.6454	NS	NS	0.1523	0.545	0.7467
GSM2101448_Root_tip_(PET11)	0.6927	0.2526	0.0379	0.1603	0.57	0.6873	0.6927	0.2526	NS	0.1603	0.57	0.6873
GSM399597_Embryo	0.2689	0.0847	0.1994	0.3657	1.013	1.0036	NS	NS	0.1994	NS	1.013	1.0036
GSM399598_WT_endosperm	0.2931	0.0827	0.1158	0.3089	0.7238	0.8287	NS	NS	0.1158	0.3089	0.7238	0.8287
GSM399599_dme_endosperm	0.479	0.2693	0.0958	0.2752	0.6411	0.6068	0.479	NS	NS	NS	0.6411	0.6068
GSM399600_aerial_tissues	0.342	0.429	0.2993	0.3528	0.6326	0.6651	NS	0.429	0.2993	NS	0.6326	0.6651
GSM819124_ros1-4_rep1	0.3802	0.4574	0.71	0.1777	0.7829	0.5915	0.3802	0.4574	0.71	NS	0.7829	0.5915
GSM819125_ros1-4_rep2	0.4327	0.4414	0.4691	0.0952	0.378	0.6513	0.4327	0.4414	0.4691	NS	NS	0.6513
GSM819126_idm1-1_rep1	-0.1527	0.3094	0.1707	-0.0172	0.568	0.4754	NS	0.3094	NS	NS	0.568	0.4754
GSM819127_idm1-1_rep2	-0.0052	0.225	0.2893	0.0411	0.698	0.5769	NS	NS	0.2893	NS	0.698	0.5769
GSM819128_rdd_rep1	0.426	0.4202	0.6142	-0.0288	0.8237	0.7082	0.426	0.4202	0.6142	NS	0.8237	0.7082
GSM819129_rdd_rep2	0.4293	0.4255	0.5133	-0.0915	0.8077	0.6448	0.4293	0.4255	0.5133	NS	0.8077	0.6448
GSM881758_idn2	0.2146	0.5248	0.5775	0.389	0.4865	0.5652	NS	0.5248	0.5775	0.389	0.4865	0.5652
GSM881759_idnl1idnl2	0.2402	0.4839	0.5304	0.3756	0.5162	0.6108	NS	0.4839	0.5304	0.3756	0.5162	0.6108
GSM881760_idn2idnl1idnl2	0.1949	0.4934	0.5502	0.248	0.5628	0.5734	NS	0.4934	0.5502	NS	0.5628	0.5734
GSM925657_crt1-4	0.184	0.213	0.1331	0.2708	0.8561	1.0506	NS	NS	NS	NS	0.8561	1.0506
GSM925658_crh6-3	-0.0887	0.4687	0.2718	0.4337	0.8931	0.9036	NS	0.4687	0.2718	0.4337	0.8931	0.9036
GSM958802_nrpe1	0.1473	0.4953	0.5562	0.3569	0.3987	0.44	NS	0.4953	NS	0.3569	0.3987	0.44
GSM980988_ago1	0.3937	0.4155	0.3554	0.3269	0.5276	0.5562	NS	0.4155	0.3554	0.3269	NS	NS
GSM980989_ago2	-0.2739	0.5509	0.3587	0.0452	-0.0288	1.2931	NS	0.5509	0.3587	NS	NS	NS
GSM980990_ago3	0.3063	0.4796	0.3492	0.341	0.7862	0.0707	NS	0.4796	0.3492	NS	0.7862	NS
GSM980991_ago4	0.1436	0.3404	0.2151	0.5469	0.4993	0.4392	NS	NS	NS	0.5469	0.4993	0.4392
GSM980992_ago5	0.2107	0.4665	0.3171	0.0822	0.342	-0.5142	NS	0.4665	0.3171	NS	NS	NS
GSM980993_ago6	-0.1789	0.1777	0.4631	0.1973	0.6344	0.5161	NS	NS	0.4631	NS	0.6344	0.5161
GSM980994_ago7	-0.2918	0.4893	0.3454	0.1821	0.1676	1.2931	NS	0.4893	0.3454	NS	NS	NS
GSM980995_ago8	0.4118	0.8625	0.3624	0.2119	0.4737	0.5155	NS	0.8625	0.3624	NS	NS	NS
GSM980996_ago9	-0.1157	0.3698	0.3037	0.2254	-0.1474	0.5562	NS	0.3698	0.3037	NS	NS	NS
GSM980997_ago10	0.1087	0.7367	0.3589	0.1154	-0.0064	0.8781	NS	0.7367	0.3589	NS	NS	NS
GSM980998_atxr56	0.1232	0.3021	0.2576	0.0903	0.6874	0.7082	NS	NS	0.2576	NS	0.6874	NS
GSM980999_bru1	0.176	0.35	0.2467	0.0259	0.4244	0.8077	NS	0.35	0.2467	NS	NS	NS
GSM981000_clsy1	0.1205	0.5984	0.1296	0.3603	0.7223	0.8541	NS	0.5984	NS	0.3603	0.7223	0.8541
GSM981001_cmt1	-0.4293	0.5411	0.3777	0.1265	0.342	0.8781	NS	0.5411	0.3777	NS	NS	NS
GSM981002_cmt2	0.1055	0.3862	0.3264	0.3288	0.7543	0.8091	NS	0.3862	0.3264	NS	0.7543	0.8091
GSM981003_cmt3	-0.1663	-0.4438	0.2938	0.5332	0.4248	0.9863	NS	NS	0.2938	0.5332	0.4248	0.9863
GSM981004_dcl2	0.2685	0.5209	0.3279	0.3793	0.5238	0.2931	NS	0.5209	0.3279	0.3793	0.5238	NS
GSM981005_dcl3	0.0527	0.6286	0.2397	0.2623	0.5942	0.7599	NS	0.6286	0.2397	0.2623	0.5942	0.7599
GSM981006_dcl4	0.1862	0.1651	0.3129	0.1976	0.598	1.1556	NS	NS	0.3129	NS	NS	NA
GSM981007_dcl24	0.0301	0.5017	0.3092	0.2493	0.4134	0.5562	NS	0.5017	0.3092	NS	NS	NS
GSM981008_dcl234	0.2649	0.5495	0.4417	0.1309	0.5276	0.6117	NS	0.5495	0.4417	NS	0.5276	0.6117
GSM981009_ddm1	0.6911	0.694	0.3612	0.186	0.3781	0.7098	0.6911	0.694	0.3612	0.186	0.3781	0.7098
GSM981010_dms3	-0.064	0.3708	0.5562	0.3336	0.4217	0.4281	NS	0.3708	0.5562	0.3336	0.4217	0.4281
GSM981011_dms4	0.2701	0.3668	0.5886	0.4566	0.4268	0.4408	0.2701	0.3668	0.5886	0.4566	0.4268	0.4408
GSM981012_dnmt2_cmt3	0.0561	0.5927	0.2875	0.635	0.4493	0.966	NS	0.5927	0.2875	0.635	0.4493	0.966
GSM981013_dnmt2_drm12	0.121	0.4891	0.6139	0.5442	0.4264	0.4911	NS	0.4891	0.6139	0.5442	0.4264	0.4911
GSM981014_drd1	0.2555	0.4278	0.6609	0.246	0.3388	0.4077	0.2555	0.4278	0.6609	0.246	0.3388	0.4077
GSM981015_drm12	0.1751	0.5529	0.6573	0.4477	0.4614	0.4671	NS	0.5529	0.6573	0.4477	0.4614	0.4671
GSM981016_drm12_cmt3	0.0122	0	0.5749	0.4131	0.3824	0.4697	NS	NS	0.5749	0.4131	0.3824	0.4697
GSM981017_drm3	0.0906	0.3252	0.3936	0.2592	0.3603	0.5234	NS	0.3252	0.3936	NS	NS	0.5234
GSM981018_fas2	0.0213	-0.2027	0.0656	0.1815	0.6507	0.7082	NS	-0.2027	0.0656	NS	0.6507	NS
GSM981019_fca	0.2931	0.5769	0.2594	0.4631	0.5769	0.5562	NS	NS	0.2594	NS	NS	NS
GSM981020_fca_fpa	0.2204	0.4737	0.3191	0.3883	0.7581	1.0816	NS	0.4737	0.3191	0.3883	0.7581	1.0816
GSM981021_fld	0.1138	0.3695	0.361	0.1556	0.1232	0.7082	NS	0.3695	0.361	NS	NS	NS
GSM981022_fpa	-0.1322	0.0301	0.3654	0.1576	0.2931	0.9712	NS	NS	0.3654	NS	NS	NS
GSM981023_fve	0.19	0.6635	0.5883	0.1791	0.5704	0.3955	NS	0.6635	0.5883	NS	0.5704	0.3955
GSM981025_hen1	0.013	0.29	0.2613	0.2257	0.5826	0.8526	NS	0.29	0.2613	NS	0.5826	NA
GSM981026_ibm1	0.1363	0.5613	0.4038	0.2358	0.3497	0.4858	NS	0.5613	0.4038	NS	NS	NS
GSM981027_idn2	0.2091	0.7019	0.528	0.3129	0.5165	0.6072	NS	0.7019	0.528	0.3129	0.5165	0.6072
GSM981028_idn2_idnl12	0.2313	0.612	0.7082	0.3776	0.4864	0.5818	NS	0.612	0.7082	0.3776	0.4864	0.5818
GSM981029_idnl1_idnl2	0.2516	0.3986	0.5086	0.6313	0.7091	0.6354	NS	0.3986	0.5086	0.6313	0.7091	0.6354
GSM981030_ktf1	0.0452	0.475	0.2207	0.1762	0.6606	0.6645	NS	0.475	NS	0.1762	0.6606	0.6645
GSM981031_met1	0	0.2829	0.1392	0.2431	0.5841	0.5959	NS	0.2829	0.1392	0.2431	0.5841	0.5959
GSM981032_met1_cmt3	0	0	-0.3258	0.2424	0.3961	0.5001	NS	NS	-0.3258	0.2424	0.3961	0.5001
GSM981033_met1_het	0.2	0.4289	0.5972	0.3478	0.6682	0.9209	NS	0.4289	0.5972	0.3478	0.6682	0.9209
GSM981034_met1_WT	0.3743	0.3825	0.454	0.3325	0.6699	0.8904	NS	0.3825	0.454	0.3325	0.6699	0.8904
GSM981035_met2	0.2752	0.4451	0.3557	0.2757	0.9008	1.2931	NS	0.4451	0.3557	NS	0.9008	NS
GSM981036_mom1	0.2621	0.4882	0.3275	0.3389	0.6742	0.6609	NS	0.4882	0.3275	NS	0.6742	NS
GSM981037_msi1	0.2039	0.469	0.3396	0.3309	0.6151	0.7082	NS	0.469	0.3396	NS	NS	NS
GSM981038_nrpb2	0.3456	0.7348	0.3453	0.3558	0.7257	0.9521	NS	0.7348	0.3453	0.3558	0.7257	0.9521
GSM981039_nrpd1	0.2352	0.5341	0.9521	0.2944	0.3557	0.4067	NS	0.5341	0.9521	0.2944	0.3557	0.4067
GSM981040_nrpe1	0.0776	0.5118	0.5194	0.3821	0.3456	0.4095	NS	0.5118	NS	0.3821	0.3456	0.4095
GSM981041_rdd	0.4443	0.4839	0.3613	0.1676	0.7862	0.5869	0.4443	0.4839	0.3613	NS	0.7862	NS
GSM981042_rdm1	0.5383	0.4631	0.5562	0.3304	0.3805	0.4316	0.5383	0.4631	NS	0.3304	0.3805	0.4316
GSM981043_rdr1	0.0646	0.4421	0.3124	0.2757	0.653	0.6557	NS	0.4421	0.3124	0.2757	0.653	NS
GSM981044_rdr2	0.1768	0.5178	0.7233	0.2917	0.3467	0.4001	NS	0.5178	0.7233	0.2917	0.3467	0.4001
GSM981045_rdr6	0.1138	0.4274	0.3356	0.3233	0.5996	0.5046	NS	NS	0.3356	0.3233	0.5996	NS
GSM981046_ref6	-0.2918	0.3635	0.3859	0.2931	0.9032	0.4858	NS	NS	0.3859	NS	0.9032	NS
GSM981047_ros3	0.0544	0.5073	0.3391	0.2579	0.3726	0.8337	NS	0.5073	0.3391	NS	NS	NS
GSM981048_rpa2	0.0587	0.0384	0.3142	0.1208	0.4631	0.4187	NS	NS	0.3142	NS	NS	NS
GSM981049_sde3	-0.0725	0.2404	0.3134	0.1087	0.2	1.2931	NS	0.2404	0.3134	NS	NS	NS
GSM981050_sde5	-0.2247	0.5477	0.347	0.1936	0.395	0.2931	NS	0.5477	0.347	NS	NS	NS
GSM981051_sdg2	0.0915	0.3172	0.4159	0.5009	0.4144	0.1698	NS	0.3172	0.4159	0.5009	NS	NS
GSM981052_sdg8	-0.4724	0.1736	0.291	0.2745	0.6584	0.9543	NS	NS	0.291	0.2745	0.6584	0.9543
GSM981053_sgs3	-0.0887	0.3806	0.3148	0.2931	0.1862	1.2931	NS	NS	0.3148	NS	NS	NA
GSM981054_suvh1	0.3118	0.7846	0.3502	0.0821	0.2575	0.7082	NS	0.7846	0.3502	NS	NS	NS
GSM981055_suvh2	-0.0127	0.3904	0.5952	0.1455	0.381	0.3569	NS	0.3904	0.5952	NS	0.381	0.3569
GSM981056_suvh3	0.4001	0.3538	0.3097	0.1588	0.5562	0.2931	NS	0.3538	0.3097	NS	NS	NS
GSM981057_suvh4kyp	-0.0508	0.5155	0.3781	0.4203	0.3446	0.8576	NS	NS	0.3781	0.4203	0.3446	0.8576
GSM981058_suvh5	0.3166	0.5393	0.3305	0.4744	0.6927	1.2931	NS	0.5393	0.3305	0.4744	0.6927	NA
GSM981059_suvh6	0.2931	0.4386	0.3804	-0.0013	0.4631	-0.2918	NS	0.4386	0.3804	NS	NS	NS
GSM981060_suvh456	0.1556	0	0.0937	0.5734	0.4276	0.8851	NS	NS	0.0937	0.5734	0.4276	0.8851
GSM981061_suvh7	0.3789	0.3577	0.3193	0.4252	0.6831	0.5562	NS	0.3577	0.3193	NS	0.6831	NS
GSM981062_suvh8	0.0338	0.5383	0.3367	0.1064	0.4306	0.9146	NS	NS	0.3367	NS	NS	NS
GSM981063_suvh9	0.055	0.1005	0.3092	0.4118	0.5707	0.6557	NS	NS	0.3092	0.4118	NS	NS
GSM981064_suvh10	0.1578	0.5065	0.3535	0.3338	0.2931	-0.7069	NS	0.5065	0.3535	NS	NS	NS
GSM981065_suvr1	0.085	0.4375	0.255	0.3128	0.5447	0.4858	NS	NS	0.255	NS	NS	NS
GSM981066_suvr2	0.4575	0.7367	0.4177	0.3994	0.7738	0.9364	0.4575	0.7367	0.4177	0.3994	0.7738	0.9364
GSM981067_suvr3	0.0049	0.3094	0.3202	0.2931	0.4566	0.8077	NS	0.3094	0.3202	NS	NS	NS
GSM981068_suvr5	-0.0023	0.3689	0.3111	0.244	0.4333	0.9936	NS	0.3689	0.3111	NS	NS	NA
GSM981069_suvr12345	0.1684	0.3153	0.3941	0.3012	0.672	0.8839	NS	0.3153	0.3941	0.3012	0.672	0.8839
GSM981070_vim1	0.4187	0.4958	0.365	0.2829	0.229	0.9712	NS	0.4958	0.365	NS	NS	NS
GSM981071_vim2	0.0689	0.3735	0.3053	0.0837	0.2931	-0.0288	NS	0.3735	0.3053	NS	NS	NS
GSM981072_vim3	0.1005	0.3862	0.3705	0.2065	0.4056	0.2931	NS	0.3862	0.3705	NS	NS	NS
GSM981073_vim123	0	0.2748	0.1016	0.243	0.5725	0.5753	NS	0.2748	NS	0.243	0.5725	0.5753
GSM995350_Sperm_Cell	0.4631	0.3558	0.0833	0.3443	0.6514	0.9595	0.4631	0.3558	0.0833	0.3443	0.6514	0.9595
GSM995351_Vegetative_Nucleus	0.5253	0.2858	0.1146	0.5431	0.9676	0.887	0.5253	0.2858	0.1146	NS	0.9676	0.887
GSM995352_Microspore	0.6516	0.29	0.0539	0.5089	0.8935	0.8408	0.6516	0.29	NS	NS	0.8935	0.8408

## Sheet: enrichment at P5(+)SPT6L(-)P2 l
	enrichment (all samples)						enrichment (significant samples only)
dataset name	hyperCG	hyperCHG	hyperCHH	hypoCG	hypoCHG	hypoCHH	hyperCG	hyperCHG	hyperCHH	hypoCG	hypoCHG	hypoCHH
GSM1014119_ddm1rdr2	0.0581	0.6495	0.6431	0.2333	0.4094	0.4325	NS	0.6495	NS	0.2333	0.4094	0.4325
GSM1014120_drd1-7	0.3907	0.2168	0.3916	0.4999	0.5311	0.4957	NS	NS	NS	0.4999	0.5311	0.4957
GSM1014123_rdr2-1	0.0186	0.0096	-0.3925	0.2684	0.4278	0.4539	NS	NS	NS	0.2684	0.4278	0.4539
GSM1080804_dtf1_DNA	0.2199	0.102	-0.1313	0.49	0.7182	0.5745	NS	NS	NS	0.49	0.7182	0.5745
GSM1080805_nrpd1_DNA	0.0648	0.1494	-0.5268	0.5854	0.4842	0.4446	NS	NS	NS	0.5854	0.4842	0.4446
GSM1080806_nrpe1_DNA	0.0374	0.2382	-0.3569	0.5472	0.4569	0.4492	NS	NS	NS	0.5472	0.4569	0.4492
GSM1083504_cmt2-4	-1.1642	-0.0602	0.0175	0.6156	0.5983	0.5371	NS	NS	NS	0.6156	0.5983	0.5371
GSM1083505_cmt2-5	0.2992	0.2233	0.3021	0.5651	0.8047	0.5793	NS	NS	NS	0.5651	0.8047	0.5793
GSM1083506_cmt2-6	0.1071	0.4757	0.0917	0.2665	0.7316	0.576	NS	0.4757	NS	NS	0.7316	0.576
GSM1093621_root-h1	0.1906	0.0754	-0.1686	0.4481	0.8221	0.945	NS	NS	NS	0.4481	0.8221	0.945
GSM1093622_root-wt	0.4075	0.4296	-0.0463	0.2676	0.5436	0.6534	NS	0.4296	NS	NS	0.5436	0.6534
GSM1093623_seedling-ddm1	-0.9419	0.7638	0.4061	0.1655	0.5053	0.7359	NS	0.7638	NS	0.1655	0.5053	0.7359
GSM1093624_seedling-h1.1ddm1	-0.2049	0.7225	0.3853	0.1186	0.4538	0.6913	NS	0.7225	NS	0.1186	0.4538	0.6913
GSM1093625_seedling-h1.2ddm1	-0.5793	0.4021	-0.6464	0.1139	0.4876	0.7939	NS	NS	NS	0.1139	0.4876	0.7939
GSM1093626_seedling-h1ddm1-rep1	-0.1224	0.0892	-0.1136	0.1316	0.427	0.564	NS	NS	NS	0.1316	0.427	0.564
GSM1093627_seedling-h1ddm1-rep2	-0.0573	0.0411	-0.5107	0.1877	0.5079	0.535	NS	NS	NS	0.1877	0.5079	0.535
GSM1093628_seedling-h1	-0.5268	0.0979	0.0411	0.3711	0.6714	0.5946	NS	NS	NS	0.3711	0.6714	0.5946
GSM1103248_nrpd1	-0.1642	0.0092	-0.5268	0.3287	0.4615	0.4594	NS	NS	NS	0.3287	0.4615	0.4594
GSM1103249_shh1	0.1872	0.1218	-0.1007	0.5168	0.6394	0.63	NS	NS	NS	0.5168	0.6394	0.63
GSM1103250_drm2	0.1562	0.0186	-0.3569	0.3819	0.4957	0.5102	NS	NS	NS	0.3819	0.4957	0.5102
GSM1103252_shh1s	0.2215	0.3636	-0.0984	0.5763	0.62	0.588	NS	0.3636	NS	0.5763	0.62	0.588
GSM1103253_shh1_16_point_mutants	0.1941	0.1837	0.0625	0.2596	0.7895	1.009	NS	NS	NS	NS	0.7895	1.009
GSM1103254_shh1_32_point_mutants	0.1813	0.3095	0.3675	0.3003	0.5769	0.6758	NS	0.3095	0.3675	0.3003	0.5769	0.6758
GSM1103255_shh1_65_point_mutants	0.1205	0.0911	-0.1454	0.3897	0.7407	0.7721	NS	NS	NS	0.3897	0.7407	0.7721
GSM1103256_shh1_109_point_mutants_-_A_and_B	-0.1047	0.3097	0.1599	0.5079	0.672	0.7759	NS	0.3097	0.1599	0.5079	0.672	0.7759
GSM1103257_shh1_240_WTs	0.0417	0.3007	0.317	0.5056	0.8006	1.0581	NS	0.3007	0.317	0.5056	0.8006	1.0581
GSM1165955_asi1-1	0.1808	0.2188	0.2849	0.3376	0.492	0.5622	NS	NS	NS	0.3376	0.492	0.5622
GSM1167003_ibm1-4	0.0581	-0.1143	-0.2049	0.4428	0.6028	0.6183	NS	NS	NS	NS	0.6028	0.6183
GSM1193639_jmj14	-0.0515	0.2199	0.3678	0.4862	0.5335	1.1577	NS	NS	0.3678	0.4862	0.5335	1.1577
GSM1193640_ldl1_ldl2	0.0033	-0.1159	0.2457	0.3854	0.7556	1.0436	NS	NS	0.2457	0.3854	0.7556	1.0436
GSM1193641_jmj14_ldl1_ldl2	-0.2432	0.3501	0.2921	0.2985	0.5987	1.3061	NS	0.3501	0.2921	NS	0.5987	1.3061
GSM1199119_idm2_rep1	-0.2744	0.0251	0.1424	0.3778	0.4547	0.5662	NS	NS	NS	NS	NS	0.5662
GSM1199120_idm2_rep2	-0.3435	-0.1359	0.4747	0.3212	0.6585	0.4601	NS	NS	0.4747	NS	0.6585	0.4601
GSM1199121_idm1idm2	-0.5548	0.3054	0.1348	0.1808	0.6075	0.7384	NS	NS	NS	NS	0.6075	0.7384
GSM1219975_rrp6l1-2	-0.25	0.2281	-0.1619	0.479	0.9524	0.8826	NS	NS	NS	0.479	0.9524	0.8826
GSM1226509_top1a-7_A	-0.2955	0.1391	-0.5793	0.3916	0.4625	0.7415	NS	NS	NS	NS	NS	0.7415
GSM1226510_sde4-3_B	-0.103	0.1231	0.4732	0.4621	0.43	0.4357	NS	NS	NS	0.4621	0.43	0.4357
GSM1226511_sde4-3_C	-0.0755	0.1533	0.9061	0.4464	0.4312	0.4629	NS	NS	NS	0.4464	0.4312	0.4629
GSM1226512_nrpe1-11_B	-0.225	0.2906	-0.5793	0.3218	0.3774	0.4398	NS	NS	NS	0.3218	0.3774	0.4398
GSM1226513_nrpe1-11_C	-0.222	0.2681	0.1692	0.3241	0.3944	0.4526	NS	NS	NS	0.3241	0.3944	0.4526
GSM1232784_hta6_7_12	0.3043	0.2883	0.2579	0.1321	1.1577	1.0151	NS	0.2883	0.2579	NS	1.1577	NA
GSM1242402_cmt23	-0.6199	0.5056	0.5475	0.7869	0.4896	0.8251	NS	NS	0.5475	0.7869	0.4896	0.8251
GSM1242403_drm12cmt2	-0.0307	0.3656	ND	0.6038	0.4829	0.4806	NS	NS	NS	0.6038	0.4829	0.4806
GSM1242404_drm12cmt23	-0.0961	ND	ND	0.6161	0.4506	0.4841	NS	NS	NS	0.6161	0.4506	0.4841
GSM1242405_cmt2-3	-0.3768	0.2561	0.4608	0.2856	0.7225	0.768	NS	NS	0.4608	NS	0.7225	0.768
GSM1252085_edm2-4	-0.2928	0.1879	-0.0748	0.5168	0.7631	0.584	NS	NS	NS	0.5168	0.7631	0.584
GSM1257934-FLAG-ZF-KYP_kypC	0.1427	0.4434	0.3347	0.3233	0.7382	1.0487	NS	0.4434	0.3347	0.3233	0.7382	1.0487
GSM1257937-ZF-SUVH2_T2	0.4587	0.6129	0.476	0.3296	0.7411	1.0502	NS	0.6129	0.476	0.3296	0.7411	1.0502
GSM1257938-ZF-SUVH2_T3	0.2392	0.3948	0.3576	0.3338	0.7558	1.1084	NS	0.3948	0.3576	0.3338	0.7558	1.1084
GSM1257939-suvh92	0.2025	0.1671	0.3021	0.4521	0.4892	0.4723	NS	NS	NS	0.4521	0.4892	0.4723
GSM1263781_ddm1-2	0.162	0.5436	0.1414	0.3751	0.5976	0.7648	NS	0.5436	0.1414	0.3751	0.5976	0.7648
GSM1263784_ddm1-2_rdr6-15_replicate_2	0.277	0.6498	0.425	0.1991	0.453	0.7615	NS	0.6498	0.425	0.1991	0.453	0.7615
GSM1279773_zdp-1	-0.0199	0.248	0.2403	0.4796	0.9787	0.6048	NS	NS	NS	0.4796	0.9787	0.6048
GSM1279776_arp-1	-0.4862	0.2824	0.1028	0.4104	0.2992	0.4686	NS	NS	NS	NS	NS	0.4686
GSM1327030_130615_DRM2_cat	0.197	0.3519	0.6282	0.398	0.4249	0.493	NS	NS	0.6282	0.398	0.4249	0.493
GSM1327031_130615_DRM2_uba	0.0004	0.2567	0.5095	0.519	0.7069	0.698	NS	NS	0.5095	0.519	0.7069	0.698
GSM1327032_130615_DRM2_WT	0.0581	0.4516	0.3884	0.3136	0.6889	1.0837	NS	0.4516	0.3884	NS	0.6889	1.0837
GSM1327033_131216_DRM2_M5_1	0.3481	0.4993	0.5647	0.4084	0.5263	0.6333	NS	0.4993	0.5647	0.4084	0.5263	0.6333
GSM1327034_131216_DRM2_M5_4	0.1999	0.3577	0.6937	0.2772	0.4856	0.589	NS	0.3577	0.6937	0.2772	0.4856	0.589
GSM1327035_131216_DRM2_M5_10	0.2186	0.5616	0.784	0.3572	0.4213	0.5784	NS	0.5616	0.784	0.3572	0.4213	0.5784
GSM1327036_131216_DRM2_WT_1	0.0581	0.6542	0.5401	0.3756	0.6882	1.025	NS	0.6542	0.5401	0.3756	0.6882	1.025
GSM1327037_131216_DRM2_WT_5	0.2082	0.5858	0.4505	0.2892	0.5699	0.9184	NS	0.5858	0.4505	0.2892	0.5699	0.9184
GSM1327038_131216_DRM2_WT_6	0.1242	0.5276	0.727	0.507	0.6889	0.9721	NS	NS	0.727	0.507	0.6889	0.9721
GSM1360160_ago4-6	-0.4999	0.6134	-0.1642	0.5414	0.8464	0.7101	NS	NS	NS	0.5414	0.8464	0.7101
GSM1360161_ago6-2	-0.7195	0.4808	0.2646	0.5442	0.6505	0.4736	NS	NS	NS	0.5442	0.6505	0.4736
GSM1360162_double	-0.187	0.2508	0.2281	0.4911	0.6233	0.504	NS	NS	NS	0.4911	0.6233	0.504
GSM1375963_mom1morc6	0.025	0.6431	0.2706	0.6997	0.8018	0.9083	NS	0.6431	NS	0.6997	0.8018	0.9083
GSM1375964_mom1	0.1631	0.9572	0.3079	0.3969	0.7313	0.5056	NS	0.9572	NS	NS	0.7313	NS
GSM1375965_morc6	-0.4944	0.9269	0.209	0.5537	0.8708	0.8867	NS	0.9269	NS	0.5537	0.8708	0.8867
GSM1398757_FLAG-KYP	-0.147	0.5276	0.2187	0.5007	0.512	0.9626	NS	NS	0.2187	0.5007	0.512	0.9626
GSM1398758_kyp	-0.2366	0.1577	0.2739	0.5056	0.4578	0.954	NS	NS	0.2739	0.5056	0.4578	0.954
GSM1419598_idm3-1_35S	-0.1412	0.586	0.3167	0.2192	0.4316	0.4428	NS	0.586	0.3167	NS	NS	0.4428
GSM1419599_mbd7-1_35S	0.2131	0.5747	0.2885	0.3371	0.6596	0.6885	NS	0.5747	0.2885	0.3371	0.6596	0.6885
GSM1419610_ros1-13	0.4692	0.4818	0.7686	0.129	0.6402	0.5611	0.4692	0.4818	0.7686	NS	0.6402	0.5611
GSM1444041_idm3-3_2	-0.2638	0.1513	ND	0.5366	0.8004	0.6607	NS	NS	NS	0.5366	0.8004	0.6607
GSM1444042_mbd7-2_CS876032_2	0.1956	0.4911	1.0581	0.0337	0.6252	0.5822	NS	NS	NS	NS	0.6252	0.5822
GSM1462768_fringe12	0.0899	0.7998	0.6696	0.2426	0.3536	0.1577	NS	0.7998	0.6696	NS	NS	NS
GSM1522202_ddm1_seedlings	-0.3569	0.5865	-0.0297	0.2146	0.5941	0.7627	NS	0.5865	NS	0.2146	0.5941	0.7627
GSM1522203_epiRIL_060	0.2186	0.2856	0.1746	0.4234	0.6431	0.6639	NS	0.2856	NS	0.4234	0.6431	0.6639
GSM1522204_epiRIL_098	-0.2314	0.2081	-0.1934	0.3858	0.6707	0.6985	NS	0.2081	NS	0.3858	0.6707	0.6985
GSM1522205_epiRIL_202	0.6056	0.3985	0.1216	0.3079	0.5627	0.6349	NS	0.3985	NS	0.3079	0.5627	0.6349
GSM1522206_epiRIL_260	0.1837	0.3882	0.1312	0.4608	0.78	0.651	NS	0.3882	NS	0.4608	0.78	0.651
GSM1522207_epiRIL_344	0.0108	0.3212	0.1789	0.3056	0.6481	0.6317	NS	0.3212	NS	0.3056	0.6481	0.6317
GSM1522208_epiRIL_480	0.0581	0.3388	0.038	0.5296	0.8182	0.6888	NS	0.3388	NS	0.5296	0.8182	0.6888
GSM1544254_dms4-1	0.2211	0.2255	0.3477	0.7467	0.6534	0.5348	NS	NS	NS	0.7467	0.6534	0.5348
GSM1544255_sdr1-1	0.0929	0.887	0.4317	0.3248	0.5122	0.3212	NS	0.887	0.4317	NS	0.5122	NS
GSM1544256_dms4-1_sdr1-1	0.0923	0.0343	0.3333	0.6058	0.5401	0.5019	NS	NS	NS	0.6058	0.5401	0.5019
GSM1572727_nrpd1-12	0.2532	0.2074	-0.1483	0.5954	0.6139	0.5196	NS	NS	NS	0.5954	0.6139	0.5196
GSM1572728_nrpd1-3	-0.0436	0.083	-0.5939	0.4528	0.4907	0.4547	NS	NS	NS	0.4528	0.4907	0.4547
GSM1572729_nrpe1-11	0.1155	0.3212	-0.4862	0.5929	0.5003	0.465	NS	0.3212	NS	0.5929	0.5003	0.465
GSM1656321_brat1-1	-0.2602	0.2911	0.0343	0.4036	0.6336	0.6703	NS	NS	NS	NS	0.6336	0.6703
GSM1656322_brp1-1	-0.0892	0.3494	0.0216	0.2042	0.5072	0.6431	NS	0.3494	NS	NS	0.5072	0.6431
GSM1656323_ros1-4	0.4966	0.5075	0.5276	0.0988	0.6431	0.6325	0.4966	0.5075	0.5276	NS	NS	0.6325
GSM1664376_ddcc_mutant_dry_seed	-0.4254	ND	ND	0.513	0.4556	0.4797	NS	NS	NS	0.513	0.4556	0.4797
GSM1664377_ddcc_mutant_leaf	-0.2175	ND	ND	0.441	0.4557	0.4797	NS	NS	NS	0.441	0.4557	0.4797
GSM1664378_wild_type_dry_seed	-0.3569	-0.0019	0.2402	0.6938	1.0119	1.0581	NS	NS	0.2402	0.6938	1.0119	NS
GSM1697072_met18-1_rep1	0.3621	0.4939	0.7362	0.3212	0.5312	0.6846	0.3621	0.4939	0.7362	NS	NS	0.6846
GSM1697073_met18-1_rep2	0.4214	0.4546	0.5817	0.3907	0.8006	0.6943	0.4214	0.4546	NS	NS	0.8006	0.6943
GSM1697074_met18-2_rep1	0.2772	0.5694	0.8813	0.2973	0.813	0.6594	0.2772	0.5694	0.8813	NS	0.813	0.6594
GSM1697075_met18-2_rep2	0.2706	0.4534	0.6686	0.0837	0.5629	0.7081	NS	0.4534	0.6686	NS	0.5629	0.7081
GSM1706498_hda6-6_rep1	-0.1789	-0.1642	0.3406	0.62	0.5456	1.0177	NS	NS	0.3406	0.62	0.5456	1.0177
GSM1706499_hda6-6_rep2	-0.1041	0.6431	0.3448	0.5651	0.548	1.095	NS	NS	0.3448	0.5651	0.548	1.095
GSM1706500_hda6-7	-0.2955	-0.5268	0.2993	0.5688	0.5726	0.9979	NS	NS	0.2993	0.5688	0.5726	0.9979
GSM1821770_nrpd1-3_replicate_1	0.1672	0.2948	0.0581	0.556	0.5033	0.451	NS	0.2948	NS	0.556	0.5033	0.451
GSM1821771_nrpd1-3_replicate_2	0.1153	0.3853	0.2895	0.6635	0.5775	0.4983	NS	0.3853	NS	0.6635	0.5775	0.4983
GSM1821772_nrpe1-11_replicate_1	-0.0892	0.1383	-0.0573	0.455	0.4633	0.4436	NS	NS	NS	0.455	0.4633	0.4436
GSM1821773_nrpe1-11_replicate_2	0.0581	0.1824	0.4281	0.5292	0.5462	0.4872	NS	NS	NS	0.5292	0.5462	0.4872
GSM1821774_dcl234_replicate_1	-0.1345	0.2783	0.5176	0.354	0.5641	0.5432	NS	NS	NS	0.354	0.5641	0.5432
GSM1821775_dcl234_replicate_2	-0.0964	0.3424	0.0942	0.5856	0.7926	0.6502	NS	NS	NS	0.5856	0.7926	0.6502
GSM1821776_rdr126_replicate_1	0.2943	0.3817	-0.8594	0.4505	0.5056	0.4752	NS	0.3817	NS	0.4505	0.5056	0.4752
GSM1821777_rdr126_replicate_2	0.2656	0.3801	0.2387	0.5045	0.5583	0.4832	NS	0.3801	NS	0.5045	0.5583	0.4832
GSM1821778_ddc_replicate_1	-0.0287	ND	0.0885	0.4641	0.488	0.5153	NS	NS	NS	0.4641	0.488	0.5153
GSM1821779_ddc_replicate_2	-0.0397	ND	0.4316	0.6335	0.5368	0.5643	NS	NS	NS	0.6335	0.5368	0.5643
GSM1821780_met1-1_replicate_1	0.7686	0.2427	0.3611	0.411	0.7525	0.7299	NS	0.2427	0.3611	0.411	0.7525	0.7299
GSM1821781_met1-1_replicate_2	0.5388	0.2719	0.2475	0.3797	0.7443	0.6465	NS	0.2719	NS	0.3797	0.7443	0.6465
GSM1821782_dcl1-100	0.1456	0.4362	0.3006	0.5228	0.7806	0.1577	NS	0.4362	0.3006	0.5228	NS	NS
GSM1821783_ago46_replaicate_1	-0.3937	0.2575	-0.0794	0.425	0.7397	0.5152	NS	NS	NS	0.425	0.7397	0.5152
GSM1821784_ago46_replicate_2	-0.4999	0.0581	0.0317	0.6004	0.8139	0.5729	NS	NS	NS	0.6004	0.8139	0.5729
GSM1821787_dcl234-A-1	-0.0107	0.5038	-0.1412	0.4325	0.686	0.5721	NS	0.5038	NS	0.4325	0.686	0.5721
GSM1821788_dcl234-A-2	0.1277	0.3742	-0.0573	0.519	0.7053	0.6173	NS	NS	NS	0.519	0.7053	0.6173
GSM1821789_dcl1-201234-1	0.0659	0.2213	0.3484	0.4378	0.7224	0.716	NS	0.2213	0.3484	0.4378	0.7224	0.716
GSM1821790_dcl1-201234-2	-0.1736	0.2675	0.2036	0.4092	0.827	0.7121	NS	0.2675	NS	0.4092	0.827	0.7121
GSM1848703_33_WT_a	-0.4135	0.1717	0.2313	0.7362	ND	0.54	NS	NS	NS	NS	NS	NS
GSM1848704_34_Wt_b	-0.1031	0.199	0.1645	0.6431	1.6431	0.8307	NS	0.199	NS	NS	NS	0.8307
GSM1848705_35_nrpb2_a	-0.0428	0.3671	0.5241	0.3466	0.7671	1.0756	NS	0.3671	0.5241	0.3466	0.7671	1.0756
GSM1848706_36_nrpb2_b	0.1801	0.5126	0.6907	0.3591	0.6766	0.8627	NS	0.5126	0.6907	0.3591	0.6766	0.8627
GSM1870018_+Pit_Root_7	0.4648	0.3475	-0.0462	0.2725	0.4039	0.5542	NS	0.3475	NS	0.2725	0.4039	0.5542
GSM1870019_+Pit_Shoot_7	0.1577	-0.0674	0.1621	0.4911	0.3536	0.5335	NS	NS	NS	NS	NS	NS
GSM1870020_-Pit_Root_7	0.3212	0.3427	-0.0608	0.1572	0.4052	0.5394	NS	0.3427	NS	NS	NS	0.5394
GSM1870021_-Pit_Shoot_7	0.2739	-0.1435	0.2215	0.4143	0.1837	0.7256	NS	NS	0.2215	NS	NS	NS
GSM1870022_+Pit_Root_16	0.4207	0.3899	-0.0695	0.1616	0.1176	0.5565	NS	0.3899	NS	NS	NS	0.5565
GSM1870023_+Pit_Shoot_16	-0.5939	0.1688	0.1925	0.5176	0.5436	0.0581	NS	NS	0.1925	NS	NS	NS
GSM1870024_-Pit_Root_16	0.363	0.4578	0.0827	0.176	0.5668	0.3415	NS	0.4578	NS	NS	0.5668	NS
GSM1870025_-Pit_Shoot_16	0.4207	0.1315	0.1542	0.4367	0.2895	0.0837	NS	NS	0.1542	NS	NS	NS
GSM1898641_kyp	-0.187	0.0581	0.305	0.6622	0.5939	0.9371	NS	NS	0.305	0.6622	0.5939	0.9371
GSM1898642_TrAP	0.1071	0.3447	0.392	0.2516	0.4207	0.6176	NS	0.3447	0.392	NS	NS	0.6176
GSM1919552_dcl234	-0.3289	0.3151	0.2446	0.5075	0.7615	0.6253	NS	NS	NS	0.5075	0.7615	0.6253
GSM1919553_nrpd1	0.1598	0.171	-0.1224	0.6326	0.5458	0.4709	NS	NS	NS	0.6326	0.5458	0.4709
GSM1919554_nrpd1_dcl234	-0.1576	0.225	0.2646	0.546	0.5546	0.484	NS	NS	NS	0.546	0.5546	0.484
GSM1919555_rdr2	-0.0046	0.0581	-0.4075	0.6145	0.5878	0.4886	NS	NS	NS	0.6145	0.5878	0.4886
GSM1919556_rdr2_dcl234	0.0068	0.4473	-0.2638	0.495	0.4488	0.4452	NS	0.4473	NS	0.495	0.4488	0.4452
GSM1919626_dcl1234	0.1071	0.0913	0.1483	0.4093	0.7134	0.5955	NS	NS	NS	0.4093	0.7134	0.5955
GSM2062688_mthfd1-1	-0.2194	ND	-0.2638	0.655	0.5053	0.6772	NS	NS	NS	0.655	0.5053	0.6772
GSM2078423_atmorc47_rep_1	0.2315	0.4987	0.6626	0.4029	0.7686	0.9622	NS	NS	0.6626	0.4029	0.7686	0.9622
GSM2078424_atmorc47_rep_2	0.2057	0.3701	0.605	0.3618	0.6311	0.9108	NS	NS	0.605	NS	0.6311	0.9108
GSM2078425_atmorc124567_rep_1	0.2544	0.4461	0.601	0.607	0.7417	0.9554	NS	NS	0.601	0.607	0.7417	0.9554
GSM2078426_atmorc124567_rep_2	0.225	0.4587	0.4906	0.6095	0.7602	0.8826	NS	NS	0.4906	0.6095	0.7602	0.8826
GSM2101440_Epidermis	0.6431	0.3112	-0.1172	0.1437	0.5547	0.6234	NS	0.3112	NS	NS	0.5547	0.6234
GSM2101441_Cortex	-0.0267	0.2801	-0.1734	0.2214	0.5324	0.6935	NS	0.2801	NS	0.2214	0.5324	0.6935
GSM2101442_Endodermis_line1	0.3685	0.3006	-0.0424	0.1971	0.561	0.6707	NS	0.3006	NS	0.1971	0.561	0.6707
GSM2101443_Endodermis_line2	0.2281	0.2414	-0.1345	0.1888	0.5757	0.7402	NS	0.2414	NS	NS	0.5757	0.7402
GSM2101444_Stele	0.4049	0.2033	-0.1527	0.241	0.5716	0.8358	NS	0.2033	-0.1527	NS	0.5716	0.8358
GSM2101445_Columella_root_cap	0.1483	0.1667	0.0916	0.4263	0.6535	0.5808	NS	0.1667	0.0916	0.4263	0.6535	0.5808
GSM2101446_Lower_columella	0.2143	0.0434	-0.0508	0.3708	0.7153	0.8183	NS	NS	NS	0.3708	0.7153	0.8183
GSM2101447_Root_tip_(Col-)	0.4808	0.1292	-1.0122	0.2564	0.6008	0.6752	NS	NS	-1.0122	0.2564	0.6008	0.6752
GSM2101448_Root_tip_(PET11)	0.4808	0.2884	-0.1289	0.2059	0.5941	0.6956	NS	0.2884	NS	0.2059	0.5941	0.6956
GSM399597_Embryo	-0.2638	0.0497	0.24	0.4355	1.1406	1.0906	NS	NS	0.24	NS	1.1406	1.0906
GSM399598_WT_endosperm	-0.8163	-0.2528	0.065	0.3823	0.7959	0.8779	NS	NS	NS	0.3823	0.7959	0.8779
GSM399599_dme_endosperm	0.0491	-0.1177	-0.0704	0.0581	0.7023	0.6431	NS	NS	NS	NS	0.7023	0.6431
GSM399600_aerial_tissues	0.3701	0.3788	0.3371	0.4003	0.6134	0.6849	NS	0.3788	0.3371	NS	NS	0.6849
GSM819124_ros1-4_rep1	0.4367	0.5206	0.7215	0.0581	1.0427	0.5713	0.4367	0.5206	0.7215	NS	1.0427	0.5713
GSM819125_ros1-4_rep2	0.5158	0.4979	0.5148	0.2646	0.5529	0.6431	0.5158	0.4979	0.5148	NS	NS	0.6431
GSM819126_idm1-1_rep1	-0.2684	0.2937	0.1931	0.0108	0.6956	0.4534	NS	NS	NS	NS	0.6956	0.4534
GSM819127_idm1-1_rep2	-0.3411	0.2057	0.325	0.1946	0.5378	0.5696	NS	NS	0.325	NS	0.5378	0.5696
GSM819128_rdd_rep1	0.4339	0.4687	0.6762	-0.1483	1.0581	0.6833	0.4339	0.4687	0.6762	NS	1.0581	0.6833
GSM819129_rdd_rep2	0.4235	0.4578	0.52	-0.211	0.8358	0.5958	0.4235	0.4578	0.52	NS	0.8358	0.5958
GSM881758_idn2	0.0629	0.4755	0.577	0.4654	0.5585	0.5839	NS	0.4755	0.577	0.4654	0.5585	0.5839
GSM881759_idnl1idnl2	0.1014	0.4407	0.5346	0.4383	0.5675	0.6303	NS	0.4407	0.5346	0.4383	0.5675	0.6303
GSM881760_idn2idnl1idnl2	0.0489	0.4531	0.5512	0.3401	0.6105	0.6048	NS	0.4531	0.5512	0.3401	0.6105	0.6048
GSM925657_crt1-4	0.1596	0.2916	0.1902	0.2057	0.8841	1.0057	NS	NS	NS	NS	0.8841	1.0057
GSM925658_crh6-3	-0.3237	0.5913	0.338	0.3823	1.0694	0.7995	NS	0.5913	0.338	NS	1.0694	0.7995
GSM958802_nrpe1	-0.035	0.3775	-0.0939	0.4229	0.456	0.4596	NS	NS	NS	0.4229	0.456	0.4596
GSM980988_ago1	0.2131	0.5901	0.386	0.3483	0.6145	0.6431	NS	0.5901	0.386	0.3483	NS	NS
GSM980989_ago2	-0.2194	0.6431	0.3961	0.1114	0.0581	1.6431	NS	0.6431	0.3961	NS	NS	NS
GSM980990_ago3	0.1603	0.5221	0.3975	0.4153	1.1361	0.4207	NS	0.5221	0.3975	NS	1.1361	NS
GSM980991_ago4	-0.0186	0.1625	0.2025	0.5961	0.5498	0.4584	NS	NS	NS	0.5961	0.5498	0.4584
GSM980992_ago5	0.0581	0.3984	0.3488	0.1036	0.4856	-1.1642	NS	0.3984	0.3488	NS	NS	NS
GSM980993_ago6	-0.4612	-0.2918	0.4844	0.2687	0.6547	0.5081	NS	NS	NS	NS	0.6547	0.5081
GSM980994_ago7	-0.3138	0.5416	0.3805	0.2805	0.3801	1.6431	NS	0.5416	0.3805	NS	NS	NS
GSM980995_ago8	0.2687	0.7764	0.3754	0.2588	0.5942	0.6431	NS	NS	0.3754	NS	0.5942	NS
GSM980996_ago9	-0.2314	0.4199	0.3499	0.1969	0.2025	0.9061	NS	0.4199	0.3499	NS	NS	NS
GSM980997_ago10	-0.0007	0.8066	0.4117	0.1493	0.1025	1.2281	NS	NS	0.4117	NS	NS	NS
GSM980998_atxr56	0.0581	0.5216	0.2819	0.1386	0.6013	1.0581	NS	0.5216	0.2819	NS	NS	NS
GSM980999_bru1	0.0885	0.4411	0.2892	0.1195	0.4987	1.0057	NS	0.4411	0.2892	NS	NS	NS
GSM981000_clsy1	0.0473	0.4982	0.0157	0.4406	0.8452	0.8284	NS	0.4982	NS	0.4406	0.8452	0.8284
GSM981001_cmt1	-0.5939	0.6431	0.4007	0.1837	0.1071	1.2281	NS	0.6431	0.4007	NS	NS	NS
GSM981002_cmt2	-0.255	0.4732	0.3595	0.4505	0.7339	0.8764	NS	0.4732	0.3595	0.4505	0.7339	0.8764
GSM981003_cmt3	-0.1642	-0.0939	0.3238	0.6053	0.4862	1.0408	NS	NS	0.3238	0.6053	0.4862	1.0408
GSM981004_dcl2	0.1867	0.5449	0.3671	0.4021	0.7362	0.6431	NS	0.5449	0.3671	0.4021	0.7362	NS
GSM981005_dcl3	-0.0176	0.49	0.2263	0.3383	0.7432	0.853	NS	0.49	0.2263	0.3383	0.7432	0.853
GSM981006_dcl4	-0.0488	0.105	0.3461	0.1651	0.7256	1.1837	NS	NS	0.3461	NS	NS	NS
GSM981007_dcl24	-0.4183	0.3736	0.3405	0.2594	0.579	0.5436	NS	NS	0.3405	NS	NS	NS
GSM981008_dcl234	0.1483	0.3801	0.4775	0.197	0.551	0.6221	NS	0.3801	0.4775	NS	0.551	0.6221
GSM981009_ddm1	0.5191	0.5982	0.3629	0.2464	0.4625	0.8157	NS	0.5982	0.3629	0.2464	0.4625	0.8157
GSM981010_dms3	-0.3318	0.1963	0.4834	0.3873	0.4857	0.4515	NS	NS	NS	0.3873	0.4857	0.4515
GSM981011_dms4	0.1736	0.2218	0.576	0.3916	0.4646	0.4653	NS	NS	NS	NS	0.4646	0.4653
GSM981012_dnmt2_cmt3	-0.0321	0.6976	0.3317	0.6661	0.5155	1.0581	NS	0.6976	0.3317	0.6661	0.5155	1.0581
GSM981013_dnmt2_drm12	0.2754	0.1837	0.7288	0.5556	0.4852	0.5139	NS	NS	0.7288	0.5556	0.4852	0.5139
GSM981014_drd1	0.1008	0.3675	0.6889	0.2698	0.3974	0.4255	NS	0.3675	0.6889	0.2698	0.3974	0.4255
GSM981015_drm12	0.1318	0.2508	0.6288	0.4606	0.5308	0.495	NS	NS	0.6288	0.4606	0.5308	0.495
GSM981016_drm12_cmt3	-0.0723	ND	0.4942	0.4613	0.4555	0.5099	NS	NS	0.4942	0.4613	0.4555	0.5099
GSM981017_drm3	-0.1642	0.253	0.4535	0.1803	0.4732	0.6706	NS	0.253	0.4535	NS	NS	0.6706
GSM981018_fas2	-0.1283	-0.1305	0.1066	0.2178	0.813	0.9061	NS	NS	0.1066	NS	0.813	NS
GSM981019_fca	0.2281	0.7045	0.2577	0.5011	0.82	0.9061	NS	NS	0.2577	NS	NS	NS
GSM981020_fca_fpa	0.1047	0.3916	0.3325	0.5412	0.6633	1.2711	NS	NS	0.3325	0.5412	0.6633	1.2711
GSM981021_fld	-0.009	0.3675	0.418	0.2646	0.3477	0.6431	NS	NS	0.418	NS	NS	NS
GSM981022_fpa	-0.211	0.0581	0.4145	0.2446	0.3435	1.3212	NS	NS	0.4145	NS	NS	NS
GSM981023_fve	-0.2149	0.1924	0.4369	0.3256	0.7147	0.4545	NS	NS	0.4369	0.3256	0.7147	0.4545
GSM981025_hen1	-0.052	0.3623	0.3133	0.2221	0.4118	0.8546	NS	0.3623	0.3133	NS	NS	NS
GSM981026_ibm1	-0.1085	0.0581	0.4197	0.0202	0.5228	-1.1642	NS	NS	0.4197	NS	NS	NS
GSM981027_idn2	0.0527	0.5925	0.4888	0.3627	0.5825	0.6146	NS	0.5925	0.4888	0.3627	0.5825	0.6146
GSM981028_idn2_idnl12	0.0979	0.3893	0.7313	0.426	0.5544	0.6139	NS	NS	0.7313	0.426	0.5544	0.6139
GSM981029_idnl1_idnl2	0.1901	0.2961	0.5016	0.6965	0.7372	0.6841	NS	NS	0.5016	0.6965	0.7372	0.6841
GSM981030_ktf1	-0.0546	0.162	0.0378	0.2709	0.7521	0.729	NS	NS	NS	0.2709	0.7521	0.729
GSM981031_met1	ND	0.2389	0.1908	0.2679	0.6431	0.6242	NS	0.2389	0.1908	0.2679	0.6431	0.6242
GSM981032_met1_cmt3	ND	ND	-0.4612	0.2682	0.4702	0.5528	NS	NS	-0.4612	0.2682	0.4702	0.5528
GSM981033_met1_het	0.3061	0.4143	0.5646	0.3086	0.765	1.0649	NS	0.4143	0.5646	0.3086	0.765	1.0649
GSM981034_met1_WT	0.4791	0.3687	0.488	0.3242	0.7592	1.023	NS	0.3687	0.488	0.3242	0.7592	1.023
GSM981035_met2	0.0037	0.5294	0.3903	0.175	0.8358	1.6431	NS	0.5294	0.3903	NS	NS	NS
GSM981036_mom1	0.176	0.5651	0.3644	0.1483	0.8018	0.6889	NS	0.5651	0.3644	NS	0.8018	NS
GSM981037_msi1	0.1285	0.5029	0.3761	0.3775	0.813	1.0581	NS	0.5029	0.3761	NS	0.813	NS
GSM981038_nrpb2	0.2101	0.8624	0.365	0.4216	0.7809	1.2025	NS	0.8624	0.365	0.4216	0.7809	1.2025
GSM981039_nrpd1	0.0638	0.0906	0.3952	0.3427	0.4205	0.4307	NS	NS	NS	0.3427	0.4205	0.4307
GSM981040_nrpe1	-0.1875	0.36	0.6156	0.3932	0.4026	0.4268	NS	0.36	NS	0.3932	0.4026	0.4268
GSM981041_rdd	0.4455	0.5101	0.374	-0.0033	0.7951	0.3893	0.4455	0.5101	0.374	NS	NS	NS
GSM981042_rdm1	0.4118	0.3212	0.9061	0.4213	0.4279	0.4499	NS	NS	NS	0.4213	0.4279	0.4499
GSM981043_rdr1	0.0489	0.477	0.3534	0.1384	0.6904	0.7426	NS	0.477	0.3534	NS	0.6904	NS
GSM981044_rdr2	0.0325	0.2335	0.688	0.2762	0.4008	0.4207	NS	NS	0.688	0.2762	0.4008	0.4207
GSM981045_rdr6	-0.2314	0.4148	0.3827	0.2497	0.6541	0.8546	NS	NS	0.3827	NS	0.6541	NS
GSM981046_ref6	-0.4488	0.1285	0.4135	0.1678	0.9801	-0.1642	NS	NS	0.4135	NS	0.9801	NS
GSM981047_ros3	-0.2395	0.5538	0.3686	0.2895	0.4387	0.991	NS	0.5538	0.3686	NS	NS	NS
GSM981048_rpa2	-0.035	0.0414	0.3514	0.1861	0.4505	0.5056	NS	NS	0.3514	NS	NS	NS
GSM981049_sde3	-0.0307	0.1901	0.3555	0.1692	0.1025	1.6431	NS	NS	0.3555	NS	NS	NS
GSM981050_sde5	-0.1642	0.5107	0.3913	0.2075	0.5335	0.6431	NS	0.5107	0.3913	NS	NS	NS
GSM981051_sdg2	-1.2955	0.2401	0.4346	0.6832	0.5107	-0.0397	NS	NS	0.4346	0.6832	NS	NS
GSM981052_sdg8	-1.4444	0.1837	0.3005	0.3474	0.8266	1.1237	NS	NS	0.3005	0.3474	0.8266	1.1237
GSM981053_sgs3	-0.2596	0.4844	0.344	0.3613	0.2952	0.9061	NS	NS	0.344	NS	NS	NS
GSM981054_suvh1	0.3536	0.8111	0.3807	0.0751	0.373	1.0581	NS	0.8111	0.3807	NS	NS	NS
GSM981055_suvh2	0.0743	0.1237	0.4968	0.2513	0.4276	0.4329	NS	NS	0.4968	NS	0.4276	0.4329
GSM981056_suvh3	0.5574	0.3563	0.3471	0.2805	0.3212	0.6431	NS	0.3563	0.3471	NS	NS	NS
GSM981057_suvh4kyp	-0.3138	0.0581	0.3924	0.4505	0.4395	1.0317	NS	NS	0.3924	0.4505	0.4395	1.0317
GSM981058_suvh5	0.3562	0.5744	0.3657	0.4358	0.8959	1.4505	NS	0.5744	0.3657	0.4358	0.8959	NA
GSM981059_suvh6	0.1625	0.4567	0.41	-0.0939	0.4505	-0.9419	NS	0.4567	0.41	NS	NS	NS
GSM981060_suvh456	0.0202	ND	0.0917	0.6734	0.5093	1.0329	NS	NS	NS	0.6734	0.5093	1.0329
GSM981061_suvh7	0.3138	0.3037	0.3662	0.3602	0.8726	0.9061	NS	0.3037	0.3662	NS	0.8726	NS
GSM981062_suvh8	-0.0168	0.4732	0.3762	0.2085	0.5436	1.1126	NS	NS	0.3762	NS	NS	NA
GSM981063_suvh9	-0.421	0.0581	0.3455	0.2952	0.6862	0.8358	NS	NS	0.3455	NS	NS	NS
GSM981064_suvh10	0.0033	0.5195	0.3793	0.1862	0.4367	-0.3569	NS	0.5195	0.3793	NS	NS	NS
GSM981065_suvr1	0.1006	0.5651	0.2796	0.2606	0.3383	0.8358	NS	NS	0.2796	NS	NS	NS
GSM981066_suvr2	0.277	0.5842	0.5067	0.4253	0.9448	1.0786	NS	NS	0.5067	0.4253	0.9448	1.0786
GSM981067_suvr3	-0.1361	0.3347	0.3568	0.3415	0.6997	1.1577	NS	0.3347	0.3568	NS	NS	NS
GSM981068_suvr5	-0.2373	0.4545	0.3622	0.3281	0.552	1.3435	NS	0.4545	0.3622	NS	NS	NA
GSM981069_suvr12345	0.0877	0.3272	0.36	0.3352	0.7273	0.9331	NS	0.3272	0.36	0.3352	0.7273	0.9331
GSM981070_vim1	0.2541	0.4812	0.3986	0.2584	0.579	1.3212	NS	0.4812	0.3986	NS	NS	NS
GSM981071_vim2	-0.0437	0.3323	0.3429	0.2916	0.6431	0.3212	NS	0.3323	0.3429	NS	NS	NS
GSM981072_vim3	0.2281	0.3801	0.3855	0.3179	0.5211	0.2281	NS	NS	0.3855	NS	NS	NS
GSM981073_vim123	ND	0.2528	0.1138	0.2677	0.6203	0.6135	NS	0.2528	NS	0.2677	0.6203	0.6135
GSM995350_Sperm_Cell	0.0581	0.3684	0.0777	0.4058	0.7771	1.0223	NS	0.3684	NS	0.4058	0.7771	1.0223
GSM995351_Vegetative_Nucleus	0.3801	0.3244	0.1077	0.5211	1.1223	0.9259	0.3801	0.3244	NS	NS	1.1223	0.9259
GSM995352_Microspore	0.4021	0.3294	0.0424	0.4963	0.8588	0.8943	NS	0.3294	NS	NS	0.8588	0.8943
